# Supplementary material for: Field transcriptome revealed critical developmental and physiological transitions involved in the expression of growth potential in japonica rice
Source: BMC Plant Biol. 2011 Jan 12;11:10. doi: 10.1186/1471-2229-11-10 (PMC3031230; doi:10.1186/1471-2229-11-10)
Supplement: Additional file 4 — Organ/tissue-specific genes. [file 1471-2229-11-10-S4.XLS]

## Sheet: Sheet1
Additional file 4. Organ/tissue-specific genes
Locus ID*	Description**	Entropy score	Organ/ tissue***	Cluster****
Os02g0135000	Conserved hypothetical protein.	2.52	AN4	1
Os03g0381000	Similar to Aldose 1-epimerase-like protein.	2.563	AN4	1
Os11g0187600	Similar to Heat shock protein 70.	2.843	AN4	1
Os02g0314400	Non-protein coding transcript, uncharacterized transcript.	2.964	AN3	1
Os08g0402800	Protein of unknown function DUF6, transmembrane domain containing protein.	3.041	AN4	1
Os07g0189400	Cyclin-like F-box domain containing protein.	3.228	AN3	1
Os08g0413000	Similar to Valosin-containing protein (Fragment).	3.333	AN3	1
Os07g0144900		3.355	AN3	1
Os08g0565900	Lipolytic enzyme, G-D-S-L family protein.	3.357	AN3	1
Os01g0877400	Similar to Avr9 elicitor response-like protein.	3.421	AN2	1
Os02g0520500	Conserved hypothetical protein.	3.449	AN4	1
Os03g0639100		3.47	AN2	1
Os03g0666600	UDP-glucuronosyl/UDP-glucosyltransferase family protein.	3.492	AN4	1
Os11g0582500	Similar to Anther specific protein.	3.54	AN3	1
Os12g0242700	Similar to 3-oxoacyl-[acyl-carrier-protein] reductase 1, chloroplast precursor (EC 1.1.1.100) (3-ketoacyl-acyl carrier protein reductase 1) (Beta- keto acyl-carrier protein reductase 1).	3.578	AN3	1
Os12g0427000	Protein kinase-like domain containing protein.	3.666	AN3	1
Os04g0398900	Conserved hypothetical protein.	3.668	AN2	1
Os11g0593500	Protein of unknown function DUF295 family protein.	3.69	AN3	1
Os10g0427600	MATH domain containing protein.	3.704	AN3	1
Os08g0375700	SKP1 component family protein.	3.738	AN3	1
Os04g0267600	Cyclin-like F-box domain containing protein.	3.743	AN3	1
Os05g0490600	OSMYB5.	3.768	AN4	1
Os03g0353300	Conserved hypothetical protein.	3.776	AN2	1
Os01g0533400	Glycoside hydrolase, family 35 protein.	3.779	AN4	1
Os08g0164300	Protein of unknown function DUF569 family protein.	3.797	AN2	1
Os04g0573100	Similar to Mandelonitrile lyase-like protein.	3.799	AN3	1
Os03g0700600	Conserved hypothetical protein.	3.807	AN4	1
Os04g0415900	Plant lipid transfer/seed storage/trypsin-alpha amylase inhibitor domain containing protein.	3.82	AN4	1
Os11g0582500	Similar to Anther specific protein.	3.828	AN3	1
Os01g0929600	Conserved hypothetical protein.	3.83	AN4	1
Os06g0635300	Conserved hypothetical protein.	3.832	AN4	1
Os11g0582500	Similar to Anther specific protein.	3.846	AN3	1
Os02g0120500	Basic helix-loop-helix dimerisation region bHLH domain containing protein.	3.851	AN2	1
Os10g0330600	Glycoside hydrolase, family 35 protein.	3.865	AN4	1
Os07g0183200	Transcriptional factor B3 family protein.	3.876	AN2	1
Os07g0138400	Conserved hypothetical protein.	3.896	AN2	1
Os11g0620800	Conserved hypothetical protein.	3.909	AN3	1
Os08g0496800	Similar to RAFTIN1a protein (RAFTIN1a anther protein).	3.947	AN3	1
Os04g0402200	Similar to 110 kDa 4SNc-Tudor domain protein (Fragment).	3.95	AN3	1
Os07g0169700	Similar to GA 20-oxidase 3.	3.951	AN4	1
Os08g0545800	Conserved hypothetical protein.	3.961	AN2	1
Os08g0510300	K+ potassium transporter family protein.	3.965	AN4	1
Os02g0492500	Protein of unknown function DUF1618 domain containing protein.	3.968	AN4	1
Os06g0331900	Protein of unknown function UPF0005 family protein.	3.973	AN3	1
Os08g0163900	Protein of unknown function DUF569 family protein.	3.987	AN2	1
Os02g0640700	UBX domain containing protein.	3.988	AN3	1
Os01g0567500	Similar to Monosaccharide transporter 3.	4.001	AN4	1
Os01g0245800		4.005	AN2	1
Os12g0618000	Conserved hypothetical protein.	4.01	AN2	1
Os03g0845300	Hyaluronan/mRNA binding protein family protein.	4.016	AN3	1
Os04g0650200	Lipolytic enzyme, G-D-S-L family protein.	4.023	AN4	1
Os05g0289100	Non-protein coding transcript, putative npRNA.	4.024	AN3	1
Os06g0610100	Similar to Storage protein precursor.	4.039	AN3	1
Os05g0574000	Lipase, class 3 family protein.	4.043	AN3	1
Os01g0579000	Conserved hypothetical protein.	4.065	AN2	1
Os07g0184200	Protein of unknown function DUF295 family protein.	4.077	AN2	1
Os02g0809700	Hypothetical protein.	4.078	AN4	1
Os12g0636900	Non-protein coding transcript, unclassifiable transcript.	4.086	AN3	1
Os09g0497500	Similar to Ervatamin B (EC 3.4.22.-) (ERV-B).	4.093	AN4	1
Os01g0245700	Protein of unknown function DUF1618 domain containing protein.	4.104	AN2	1
Os03g0212000	UDP-glucuronosyl/UDP-glucosyltransferase family protein.	4.109	AN3	1
Os01g0127500	NAD-dependent epimerase/dehydratase family protein.	4.109	AN3	1
Os03g0216800	Similar to Polygalacturonase B (Fragment).	4.112	AN2	1
Os10g0369900	Similar to Myo-inositol-1-phosphate synthase.	4.115	AN4	1
Os03g0653900	Ribosome-inactivating protein family protein.	4.121	AN2	1
Os02g0219000	Interferon-related developmental regulator domain containing protein.	4.123	AN3	1
Os02g0120500	Basic helix-loop-helix dimerisation region bHLH domain containing protein.	4.129	AN2	1
Os01g0594900	Conserved hypothetical protein.	4.137	AN4	1
Os03g0828600	Sodium/hydrogen exchanger family protein.	4.143	AN3	1
Os01g0157200	Conserved hypothetical protein.	4.144	AN2	1
Os03g0653900	Ribosome-inactivating protein family protein.	4.151	AN2	1
Os12g0605900	Similar to Kinase like protein.	4.156	AN4	1
Os09g0483200	Ribosomal protein L40e family protein.	4.163	AN3	1
Os05g0491900	Similar to Calcium-dependent protein kinase (Fragment).	4.173	AN3	1
Os10g0382100	Conserved hypothetical protein.	4.184	AN2	1
Os04g0570600	Cytochrome P450 family protein.	4.184	AN3	1
Os05g0428600	Similar to HSP70 precursor.	4.192	AN3	1
Os09g0531200	RNA recognition motif 2 domain containing protein.	4.193	IN1	1
Os08g0223900	Similar to Cycloartenol synthase (EC 5.4.99.8) (Fragment).	4.197	AN4	1
Os08g0163800	Similar to Anti-silencing protein 1.	4.201	AN3	1
Os03g0683500	Conserved hypothetical protein.	4.201	AN3	1
Os03g0749100	Similar to Beta-glucanase.	4.206	AN4	1
Os09g0381400	Similar to Ervatamin C (EC 3.4.22.-) (ERV-C).	4.207	AN4	1
Os11g0615600	Conserved hypothetical protein.	4.207	AN3	1
Os06g0228800	Amino acid/polyamine transporter II family protein.	4.21	AN4	1
Os01g0112400	Major intrinsic protein family protein.	4.218	AN3	1
Os08g0302000	Similar to Peroxidase 40 precursor (EC 1.11.1.7) (Atperox P40).	4.223	AN2	1
Os10g0369900	Similar to Myo-inositol-1-phosphate synthase.	4.237	AN4	1
Os08g0496800	Similar to RAFTIN1a protein (RAFTIN1a anther protein).	4.242	AN3	1
Os05g0484000	Protein of unknown function DUF295 family protein.	4.248	AN2	1
Os05g0319800	Similar to Plasma membrane H+ ATPase (EC 3.6.3.6).	4.251	AN4	1
Os02g0535300		4.252	AN4	1
Os08g0164000	Protein of unknown function DUF569 family protein.	4.253	AN2	1
Os07g0206600	Similar to Hexose transporter.	4.254	AN4	1
Os06g0574900	Conserved hypothetical protein.	4.26	AN2	1
Os07g0602800	Glycerophosphoryl diester phosphodiesterase family protein.	4.264	AN4	1
Os11g0594400	Protein of unknown function DUF295 family protein.	4.273	AN3	1
Os03g0679800	Tetratricopeptide-like helical domain containing protein.	4.278	AN4	1
Os07g0411300	Type III polyketide synthase family protein.	4.291	AN2	1
Os06g0252800	Similar to STF-1 (Fragment).	4.296	AN4	1
Os02g0725500	Cupredoxin domain containing protein.	4.31	AN4	1
Os04g0462200	Plant lipid transfer/seed storage/trypsin-alpha amylase inhibitor domain containing protein.	4.311	AN1	1
Os04g0650200	Lipolytic enzyme, G-D-S-L family protein.	4.313	AN4	1
Os10g0484800	Type III polyketide synthase family protein.	4.319	AN3	1
Os09g0499500	Hypothetical protein.	4.324	AN2	1
Os04g0267000	Cyclin-like F-box domain containing protein.	4.332	AN3	1
Os12g0595300	Cyclin-like F-box domain containing protein.	4.333	AN2	1
Os03g0136400	Similar to Inorganic phosphate transporter 1.	4.351	AN4	1
Os12g0233900	Conserved hypothetical protein.	4.356	AN2	1
Os11g0601600	Protein of unknown function DUF248, methyltransferase putative family protein.	4.357	AN4	1
Os10g0484800	Type III polyketide synthase family protein.	4.359	AN3	1
Os07g0183300		4.36	AN2	1
Os04g0595000	Peptidase A1, pepsin family protein.	4.363	AN2	1
Os05g0242600	Prefoldin domain containing protein.	4.372	AN4	1
Os10g0570700	Ribosome-inactivating protein family protein.	4.378	AN2	1
Os04g0599300	Basic helix-loop-helix dimerisation region bHLH domain containing protein.	4.384	AN3	1
Os06g0611400	Virulence factor, pectin lyase fold family protein.	4.386	AN3	1
Os01g0219500	Plant lipid transfer protein/Par allergen family protein.	4.386	AN2	1
Os08g0375700	SKP1 component family protein.	4.396	AN3	1
Os03g0371000	Similar to Cytochrome P450.	4.4	AN4	1
Os09g0497500	Similar to Ervatamin B (EC 3.4.22.-) (ERV-B).	4.401	AN4	1
Os10g0484800	Type III polyketide synthase family protein.	4.407	AN3	1
Os09g0545000	Sodium/hydrogen exchanger family protein.	4.435	AN2	1
Os07g0556800	Ribosome-inactivating protein family protein.	4.443	AN3	1
Os06g0730000	Similar to Serine carboxypeptidase II-like protein.	4.45	AN4	1
Os07g0556800	Ribosome-inactivating protein family protein.	4.452	AN3	1
Os03g0191700	Armadillo-like helical domain containing protein.	4.456	AN2	1
Os06g0607700	ABC transporter related domain containing protein.	4.462	AN3	1
Os06g0237400	Similar to Xyloglucan endotransglycosylase precursor (EC 2.4.1.207).	4.462	AN3	1
Os04g0550300	Hypothetical protein.	4.462	AN3	1
Os03g0263600	Strictosidine synthase family protein.	4.474	AN3	1
Os01g0641200	Ubiquitin domain containing protein.	4.484	AN3	1
Os08g0135500	X8 domain containing protein.	4.485	AN3	1
Os11g0682500	Reverse transcriptase, RNA-dependent DNA polymerase family protein.	4.496	AN3	1
Os06g0517300	Thionin family protein.	4.105	OV2	2
Os06g0517700	Similar to Thionin Osthi1.	4.204	OV2	2
Os05g0399700	Chitinase (EC 3.2.1.14).	4.209	AN4	2
Os01g0220100	Similar to Cellulase.	4.375	PI3	2
Os07g0571800	Non-protein coding transcript, uncharacterized transcript.	4.451	PI3	2
Os09g0457400	Alpha-amylase isozyme 3A precursor (EC 3.2.1.1) (1,4-alpha-D-glucan glucanohydrolase).	2.737	EN5	3
Os02g0765600	Alpha-amylase precursor (EC 3.2.1.1) (1,4-alpha-D-glucan glucanohydrolase) (Isozyme 1B).	3.013	EM5	3
Os12g0243100	Hypothetical protein.	3.169	EN1	3
Os01g0641600	Ubiquitin domain containing protein.	3.302	EN4	3
Os11g0185100	Hypothetical protein.	3.302	EN1	3
Os06g0285200	Similar to Leafy cotyledon 1-like L1L protein.	3.399	EN1	3
Os11g0255200	Conserved hypothetical protein.	3.538	EN1	3
Os12g0465100	Glycosyl transferase, family 31 protein.	3.577	OV3	3
Os01g0749000	Protein of unknown function DUF1264 family protein.	3.586	EM5	3
Os02g0725700	Histone-like transcription factor/archaeal histone/DNA topoisomerase family protein.	3.672	EM1	3
Os10g0105900	Transferase family protein.	3.674	EN4	3
Os01g0593700	Sulphate anion transporter family protein.	3.684	EN4	3
Os01g0725900	Pollen Ole e 1 allergen and extensin domain containing protein.	3.691	EN4	3
Os08g0473600	Alpha-amylase isozyme 3E precursor (EC 3.2.1.1) (1,4-alpha-D-glucan glucanohydrolase).	3.692	EM1	3
Os03g0357400	Non-protein coding transcript, uncharacterized transcript.	3.71	EN3	3
Os12g0599400		3.729	EM2	3
Os06g0115000	Conserved hypothetical protein.	3.731	EN1	3
Os02g0456100		3.742	EN3	3
Os08g0142500	Conserved hypothetical protein.	3.753	OV3	3
Os08g0458600	CheY-like domain containing protein.	3.785	OV3	3
Os12g0506100	Conserved hypothetical protein.	3.787	EN3	3
Os08g0473600	Alpha-amylase isozyme 3E precursor (EC 3.2.1.1) (1,4-alpha-D-glucan glucanohydrolase).	3.809	EM1	3
Os04g0587100	Pectinesterase inhibitor domain containing protein.	3.833	EN1	3
Os12g0438100	Hypothetical protein.	3.837	OV3	3
Os07g0213600	Plant lipid transfer/seed storage/trypsin-alpha amylase inhibitor domain containing protein.	3.839	EN4	3
Os02g0248800	Similar to Glutelin type-B 2 precursor.	3.845	EN3	3
Os11g0221300	AUX/IAA protein family protein.	3.856	EN1	3
Os05g0304800	Histone-fold domain containing protein.	3.863	EN1	3
Os07g0529000	Similar to Isocitrate lyase (Fragment).	3.866	EN4	3
Os03g0742300	CheY-like domain containing protein.	3.878	EN1	3
Os01g0907600	Cysteine endopeptidase.	3.881	EM5	3
Os10g0139300	Cyclin-like F-box domain containing protein.	3.882	EN2	3
Os07g0578300	Proteinase inhibitor, propeptide domain containing protein.	3.885	OV1	3
Os09g0433900	Similar to Alanine aminotransferase 2 (EC 2.6.1.2) (GPT) (Glutamic--pyruvic transaminase 2) (Glutamic--alanine transaminase 2) (ALAAT-2).	3.886	EM3	3
Os04g0173800	Lectin precursor (Agglutinin).	3.889	EM4	3
Os02g0170300	Similar to MADS box protein ZMM17.	3.892	EN3	3
Os02g0256800	Cupredoxin domain containing protein.	3.893	EN1	3
Os08g0473600	Alpha-amylase isozyme 3E precursor (EC 3.2.1.1) (1,4-alpha-D-glucan glucanohydrolase).	3.901	EM1	3
Os11g0512100	Conserved hypothetical protein.	3.905	EN1	3
Os04g0173800	Lectin precursor (Agglutinin).	3.906	EM4	3
Os01g0111600	Similar to MOTHER of FT and TF1 protein.	3.907	EM5	3
Os06g0527800	Conserved hypothetical protein.	3.915	EN4	3
Os07g0604100	Conserved hypothetical protein.	3.921	EN1	3
Os08g0320900	Conserved hypothetical protein.	3.927	EN4	3
Os07g0219400	Prolamin precursor.	3.93	EN4	3
Os04g0203400	Conserved hypothetical protein.	3.943	EN1	3
Os01g0382200	Transferase family protein.	3.953	EN2	3
Os07g0216600	Cereal seed allergen, trypsin/alpha-amylase inhibitor family protein.	3.966	EN4	3
Os02g0546800	Pathogenesis-related transcriptional factor and ERF domain containing protein.	3.966	EM1	3
Os03g0663800	Cupin region domain containing protein.	3.967	EN4	3
Os06g0156700	Lipolytic enzyme, G-D-S-L family protein.	3.973	EN2	3
Os08g0286500	Non-protein coding transcript, unclassifiable transcript.	3.975	EN4	3
Os03g0369100	Plant lipid transfer/seed storage/trypsin-alpha amylase inhibitor domain containing protein.	3.976	EN1	3
Os02g0453600	Similar to CB (Fragment).	3.977	EN4	3
Os07g0668600	Conserved hypothetical protein.	3.977	EN3	3
Os04g0422500	Conserved hypothetical protein.	3.982	EN4	3
Os09g0331900	Conserved hypothetical protein.	3.994	EN4	3
Os08g0473600	Alpha-amylase isozyme 3E precursor (EC 3.2.1.1) (1,4-alpha-D-glucan glucanohydrolase).	3.999	EM1	3
Os01g0905400	Transcriptional factor B3 family protein.	4	EM2	3
Os04g0203100	Protein of unknown function DUF239, plant domain containing protein.	4.003	EN1	3
Os10g0198900	Conserved hypothetical protein.	4.004	EN3	3
Os11g0701100	Similar to Class III chitinase homologue (OsChib3H-h) (Fragment).	4.009	EN4	3
Os01g0159600	Small hydrophilic plant seed protein family protein.	4.025	EM5	3
Os10g0514600	Similar to Clone ZZD584 mRNA sequence.	4.03	AN4	3
Os03g0233700		4.031	EN4	3
Os05g0331800	Conserved hypothetical protein.	4.032	EN4	3
Os02g0242600	Similar to Glutelin.	4.035	EN4	3
Os01g0356800	AIG1 domain containing protein.	4.04	EN3	3
Os08g0377100	Conserved hypothetical protein.	4.04	EN4	3
Os09g0457400	Alpha-amylase isozyme 3A precursor (EC 3.2.1.1) (1,4-alpha-D-glucan glucanohydrolase).	4.048	EN5	3
Os08g0565200	Pathogenesis-related transcriptional factor and ERF domain containing protein.	4.048	EN4	3
Os11g0134600	Hypothetical protein.	4.048	EN1	3
Os04g0380800	Conserved hypothetical protein.	4.049	EN1	3
Os05g0110200	DVL family protein.	4.054	EN1	3
Os09g0370300	Similar to Iron sulfur subunit of succinate dehydrogenase (Truncated) and ribosomal protein S14 precursor.	4.061	EN4	3
Os01g0800000	Non-protein coding transcript, unclassifiable transcript.	4.064	OV3	3
Os11g0644900	Non-protein coding transcript, uncharacterized transcript.	4.067	OV3	3
Os07g0259100	Similar to Ethylene receptor.	4.068	EM3	3
Os03g0623100	Conserved hypothetical protein.	4.07	EN5	3
Os11g0284600	Protein of unknown function DUF239, plant domain containing protein.	4.071	OV3	3
Os08g0142900	Conserved hypothetical protein.	4.072	EN2	3
Os02g0202400	Similar to Plastidial ADP-glucose transporter.	4.072	EN4	3
Os03g0842900	Similar to Steroleosin-B.	4.077	EN4	3
Os09g0369500	Conserved hypothetical protein.	4.085	EN5	3
Os02g0765600	Alpha-amylase precursor (EC 3.2.1.1) (1,4-alpha-D-glucan glucanohydrolase) (Isozyme 1B).	4.087	EM5	3
Os02g0454300	Conserved hypothetical protein.	4.088	EM5	3
Os01g0886200	Similar to AGAMOUS homolog.	4.093	EN3	3
Os01g0180900	Prolyl 4-hydroxylase, alpha subunit domain containing protein.	4.099	EN3	3
Os06g0623200	Similar to Cinnamoyl-CoA reductase (EC 1.2.1.44).	4.103	EN5	3
Os06g0285200	Similar to Leafy cotyledon 1-like L1L protein.	4.104	EN1	3
Os07g0296900	Conserved hypothetical protein.	4.104	EN4	3
Os10g0207500	Conserved hypothetical protein.	4.11	EM1	3
Os09g0321000	Conserved hypothetical protein.	4.11	EN4	3
Os08g0521600	Similar to Dehydration responsive element binding protein 2C (DREB2C protein).	4.114	EN3	3
Os08g0127900	Similar to Globulin 1 (Fragment).	4.114	EN4	3
Os02g0725700	Histone-like transcription factor/archaeal histone/DNA topoisomerase family protein.	4.119	EM1	3
Os02g0249500	Hypothetical protein.	4.131	EN3	3
Os03g0410000	Homeodomain-related containing protein.	4.131	EN2	3
Os06g0687100	Ras GTPase family protein.	4.131	EN2	3
Os08g0490700	Conserved hypothetical protein.	4.132	EN4	3
Os01g0737100	Conserved hypothetical protein.	4.133	EN4	3
Os07g0214300	Seed allergenic protein RAG2 precursor.	4.139	EN4	3
Os04g0658200	Conserved hypothetical protein.	4.141	EN4	3
Os12g0427600	Proteinase inhibitor I9, subtilisin propeptide domain containing protein.	4.15	OV3	3
Os07g0694200	Conserved hypothetical protein.	4.152	EN4	3
Os02g0296400	Cell differentiation proteins, Rcd1-like family protein.	4.155	EN1	3
Os05g0574900	GRAS transcription factor domain containing protein.	4.156	EN1	3
Os03g0804700	Similar to Germin-like protein subfamily T member 1 precursor.	4.158	EN4	3
Os10g0519800	Protein of unknown function DUF295 family protein.	4.166	OV3	3
Os01g0738400	Similar to Zn-finger transcription factor.	4.166	EN4	3
Os02g0268300	Similar to Glutelin (Fragment).	4.167	EN4	3
Os09g0520400	Conserved hypothetical protein.	4.169	OV3	3
Os11g0244200	Similar to Pisum sativum 17.9 kDa heat shock protein (hsp17.9) (Fragment).	4.17	OV1	3
Os01g0679400	Conserved hypothetical protein.	4.172	EN4	3
Os01g0385000	Conserved hypothetical protein.	4.173	EN1	3
Os02g0580600	Similar to Dimethylaniline monooxygenase-like protein.	4.18	EN3	3
Os07g0213800	Similar to Allergenic protein.	4.181	EN4	3
Os08g0131200	Plant lipid transfer protein/Par allergen family protein.	4.182	EM4	3
Os11g0701100	Similar to Class III chitinase homologue (OsChib3H-h) (Fragment).	4.184	EN3	3
Os03g0766100	Plant lipid transfer/seed storage/trypsin-alpha amylase inhibitor domain containing protein.	4.184	EN4	3
Os02g0487300	Conserved hypothetical protein.	4.185	EN4	3
Os02g0587000	Similar to Glycine rich protein (Fragment).	4.192	EN5	3
Os02g0463500	Peptidase S10, serine carboxypeptidase family protein.	4.192	EN2	3
Os07g0259100	Similar to Ethylene receptor.	4.196	EM2	3
Os07g0529000	Similar to Isocitrate lyase (Fragment).	4.198	EN5	3
Os09g0427800	Glycosyl transferase, family 20 domain containing protein.	4.203	OV3	3
Os01g0643900	Oleosin family protein.	4.204	EN4	3
Os10g0105900	Transferase family protein.	4.204	EN4	3
Os09g0127700	Conserved hypothetical protein.	4.204	EM5	3
Os01g0977300	Similar to MYB-related protein.	4.21	EN3	3
Os02g0249000	Similar to Glutelin type-B 2 precursor.	4.215	EN4	3
Os10g0138300	Conserved hypothetical protein.	4.215	EN1	3
Os12g0151000	Similar to Purple acid phosphatase.	4.217	EN4	3
Os01g0634600	Virulence factor, pectin lyase fold family protein.	4.225	EN4	3
Os02g0214500	No apical meristem (NAM) protein domain containing protein.	4.226	EN3	3
Os06g0507200	Glutelin family protein.	4.23	EN4	3
Os10g0446400	Conserved hypothetical protein.	4.244	EN1	3
Os12g0571500	Hypothetical protein.	4.25	EM2	3
Os11g0512000	No apical meristem (NAM) protein domain containing protein.	4.25	EN1	3
Os01g0711900	Conserved hypothetical protein.	4.25	EN4	3
Os11g0582400	Conserved hypothetical protein.	4.253	EN4	3
Os04g0458800	Hypothetical protein.	4.257	EN2	3
Os11g0620300	Similar to Nonspecific lipid-transfer protein 2 (LTP 2).	4.257	EN4	3
Os02g0463700	Similar to Helicase-like protein [Oryza sativa (japonica cultivar-group)].	4.265	EM3	3
Os04g0510600	Tetratricopeptide-like helical domain containing protein.	4.268	EN4	3
Os06g0147200	Conserved hypothetical protein.	4.268	EN4	3
Os10g0542100	Plant EC metallothionein-like protein, family 15 protein.	4.27	EN4	3
Os05g0228900	Conserved hypothetical protein.	4.272	EN4	3
Os12g0530300	Non-protein coding transcript, unclassifiable transcript.	4.273	EN4	3
Os03g0747500	Seed maturation protein domain containing protein.	4.274	EN4	3
Os11g0535100		4.281	EN4	3
Os01g0596700	FBD domain containing protein.	4.281	OV4	3
Os09g0479800	Similar to Pyrophosphate-dependent phosphofructo-1-kinase-like protein.	4.284	EN5	3
Os09g0324000	Similar to Oleosin.	4.284	EN4	3
Os01g0219600	Similar to Endo-beta-1,4-glucanase precursor (EC 3.2.1.4).	4.288	OV3	3
Os12g0464400	Glucose/ribitol dehydrogenase family protein.	4.29	EN4	3
Os01g0346900	Histone-fold domain containing protein.	4.29	EN3	3
Os02g0185500	Cytochrome P450 family protein.	4.291	EN2	3
Os05g0351200	Pathogenesis-related transcriptional factor and ERF domain containing protein.	4.291	EM1	3
Os10g0191900	Histone-fold domain containing protein.	4.299	EN1	3
Os12g0506700	Conserved hypothetical protein.	4.3	EN5	3
Os05g0499100	26 kDa globulin (Alpha-globulin).	4.301	EN4	3
Os08g0136800	Protein of unknown function DUF26 domain containing protein.	4.306	EN5	3
Os07g0568800	Conserved hypothetical protein.	4.308	EN4	3
Os12g0621600	Conserved hypothetical protein.	4.31	EN4	3
Os03g0766100	Plant lipid transfer/seed storage/trypsin-alpha amylase inhibitor domain containing protein.	4.315	EN4	3
Os12g0207000	Transcription factor.	4.316	OV1	3
Os03g0601500	B12D family protein.	4.317	EN4	3
Os05g0169300	Allinase, C-terminal domain containing protein.	4.322	AN4	3
Os06g0528300	Conserved hypothetical protein.	4.324	EN4	3
Os01g0549300	Homeodomain-like containing protein.	4.325	EN5	3
Os10g0464300	AWPM-19-like family protein.	4.328	EN4	3
Os10g0492600	Similar to Tonoplast membrane integral protein ZmTIP3-1.	4.335	EN4	3
Os01g0917100	Conserved hypothetical protein.	4.336	EN2	3
Os03g0793700	Cupin 1 domain containing protein.	4.337	EN4	3
Os05g0569500	Protein of unknown function DUF1264 family protein.	4.337	EN4	3
Os01g0393100	Similar to CUC2.	4.337	EN4	3
Os04g0624500	Similar to Polyphenol oxidase (EC 1.10.3.1) (Fragment).	4.339	EN4	3
Os03g0168500	Thioredoxin fold domain containing protein.	4.344	EN3	3
Os09g0244600	Conserved hypothetical protein.	4.345	EN5	3
Os07g0222000	Similar to Alpha-amylase/trypsin inhibitor (RBI) (RATI).	4.347	EN4	3
Os10g0207500	Conserved hypothetical protein.	4.349	EM1	3
Os06g0646900	Similar to Homogentisic acid geranylgeranyl transferase.	4.357	AN2	3
Os01g0244400	Protein of unknown function DUF1618 domain containing protein.	4.358	AN2	3
Os12g0150500	Cupredoxin domain containing protein.	4.359	EN4	3
Os06g0265100	Conserved hypothetical protein.	4.359	EN5	3
Os03g0362500	Terpenoid synthase domain containing protein.	4.36	EN4	3
Os12g0154900	Similar to Germin-like protein precursor.	4.365	EN2	3
Os04g0505300	Conserved hypothetical protein.	4.367	EN3	3
Os03g0168100	Late embryogenesis abundant protein repeat containing protein.	4.37	EN5	3
Os04g0434400	Conserved hypothetical protein.	4.372	EN5	3
Os04g0429400	Basic helix-loop-helix dimerisation region bHLH domain containing protein.	4.374	EN3	3
Os05g0569500	Protein of unknown function DUF1264 family protein.	4.377	EN4	3
Os12g0207000	Transcription factor.	4.378	OV2	3
Os05g0140800	Similar to Dormancy related protein (Fragment).	4.38	EN4	3
Os10g0340600	Glycoside hydrolase, family 35 protein.	4.382	OV3	3
Os01g0749000	Protein of unknown function DUF1264 family protein.	4.383	EN4	3
Os01g0886200	Similar to AGAMOUS homolog.	4.387	EN3	3
Os08g0127900	Similar to Globulin 1 (Fragment).	4.391	EN4	3
Os08g0470700	Carbonic anhydrase, eukaryotic family protein.	4.392	EN4	3
Os08g0196900	Cyclin-like F-box domain containing protein.	4.394	EN3	3
Os04g0510900	Similar to Embryo-specific protein 1 (ATS1).	4.394	EN4	3
Os12g0640000	Conserved hypothetical protein.	4.4	EM3	3
Os02g0184600	Cytochrome P450 family protein.	4.407	EN3	3
Os07g0667100	Glycoside hydrolase, family 14 protein.	4.409	EN3	3
Os07g0529000	Similar to Isocitrate lyase (Fragment).	4.41	EN5	3
Os10g0207700	Heavy metal transport/detoxification protein domain containing protein.	4.41	OV2	3
Os09g0324000	Similar to Oleosin.	4.411	EN4	3
Os03g0799300	Conserved hypothetical protein.	4.417	EN4	3
Os05g0491400	Similar to LRR protein.	4.421	OV2	3
Os03g0793700	Cupin 1 domain containing protein.	4.421	EN4	3
Os06g0473800	Oleosin family protein.	4.425	EN4	3
Os01g0580400	Histone-fold domain containing protein.	4.426	EN3	3
Os07g0214600	Similar to Seed allergenic protein RA17 precursor.	4.426	EN4	3
Os02g0185900	E-class P450, group I family protein.	4.427	EN3	3
Os07g0206500	13 kDa prolamin precursor.	4.428	EN4	3
Os08g0127900	Similar to Globulin 1 (Fragment).	4.429	EM3	3
Os01g0380800	Cyclin-like F-box domain containing protein.	4.43	EN5	3
Os11g0295900	Similar to AP2/EREBP transcription factor BABY BOOM1.	4.43	EM1	3
Os01g0911700	Similar to Regulatory protein viviparous-1.	4.432	EM2	3
Os07g0675200	Non-protein coding transcript, unclassifiable transcript.	4.436	EM5	3
Os07g0206400	Hypothetical protein.	4.44	EN4	3
Os02g0586900	Similar to Glycine rich protein (Fragment).	4.442	EN4	3
Os01g0880100	Conserved hypothetical protein.	4.442	EN4	3
Os01g0104500	No apical meristem (NAM) protein domain containing protein.	4.443	EN4	3
Os11g0700900	Conserved hypothetical protein.	4.444	EN3	3
Os01g0365300	Hypothetical protein.	4.444	EN1	3
Os02g0249600	Similar to Glutelin.	4.445	EN4	3
Os02g0616600	Conserved hypothetical protein.	4.448	EN3	3
Os11g0453900	Dehydrin RAB 16D.	4.453	EM5	3
Os01g0886200	Similar to AGAMOUS homolog.	4.464	OV2	3
Os11g0582400	Conserved hypothetical protein.	4.464	EN4	3
Os02g0725900	Histone-like transcription factor/archaeal histone/DNA topoisomerase family protein.	4.464	EN3	3
Os06g0139800	Similar to Acid phosphatase (EC 3.1.3.2) 1 allozyme 1.	4.465	EN4	3
Os05g0169300	Allinase, C-terminal domain containing protein.	4.466	OV3	3
Os09g0483800	C2H2 type zinc finger transcription factor ZFP21.	4.468	EN4	3
Os03g0654700	Protein of unknown function DUF1637 family protein.	4.469	EN4	3
Os05g0484700	Protein of unknown function DUF295 family protein.	4.477	AN2	3
Os10g0400200	Glutelin type II precursor.	4.48	EN4	3
Os10g0542100	Plant EC metallothionein-like protein, family 15 protein.	4.481	EN4	3
Os02g0785600		4.483	EN4	3
Os07g0206500	13 kDa prolamin precursor.	4.484	EN4	3
Os10g0501900	Helix-turn-helix, Fis-type domain containing protein.	4.486	EN3	3
Os11g0594800	Protein of unknown function DUF538 family protein.	4.488	EN5	3
Os11g0620300	Similar to Nonspecific lipid-transfer protein 2 (LTP 2).	4.488	EN4	3
Os01g0911700	Similar to Regulatory protein viviparous-1.	4.489	EM1	3
Os05g0170700	Leucine rich repeat, N-terminal domain containing protein.	4.49	EN2	3
Os01g0644200	Conserved hypothetical protein.	4.496	EN5	3
Os04g0390800	Glucose/ribitol dehydrogenase family protein.	4.499	EN4	3
Os03g0428200	Similar to Beta-caryophyllene synthase QHS1.	3.395	ST4	4
Os02g0308800	Conserved hypothetical protein.	3.858	ST2	4
Os03g0658800	Cytochrome P450 family protein.	3.863	LS2	4
Os04g0171600	Similar to Cytochrome P450 79A1 (EC 1.14.13.41) (Tyrosine N-monooxygenase) (Cytochrome P450Tyr).	4.001	LS3	4
Os02g0308400	Beta-Ig-H3/fasciclin domain containing protein.	4.025	LS2	4
Os12g0435200	Similar to Zeaxanthin cleavage oxygenase.	4.035	ST3	4
Os02g0308400	Beta-Ig-H3/fasciclin domain containing protein.	4.093	LS2	4
Os06g0317600	Similar to Similarity.	4.119	LS1	4
Os02g0308800	Conserved hypothetical protein.	4.14	ST2	4
Os04g0340300	Terpenoid cylases/protein prenyltransferase alpha-alpha toroid domain containing protein.	4.163	PA3	4
Os01g0756700	Similar to Potassium channel (Fragment).	4.219	ST4	4
Os08g0442200	Strictosidine synthase family protein.	4.236	AN3	4
Os02g0308400	Beta-Ig-H3/fasciclin domain containing protein.	4.28	LS2	4
Os03g0339300	Similar to Peroxidase (EC 1.11.1.7).	4.293	ST2	4
Os02g0308400	Beta-Ig-H3/fasciclin domain containing protein.	4.307	LS2	4
Os08g0466200	Similar to KUP-related potassium transporter.	4.315	ST4	4
Os03g0339300	Similar to Peroxidase (EC 1.11.1.7).	4.326	ST2	4
Os03g0339300	Similar to Peroxidase (EC 1.11.1.7).	4.368	ST2	4
Os06g0124300	Protein of unknown function DUF594 family protein.	4.379	LS2	4
Os05g0191500	Acid phosphatase (Class B) family protein.	4.402	LS4	4
Os05g0189900	Virulence factor, pectin lyase fold family protein.	4.414	ST3	4
Os05g0189300	Virulence factor, pectin lyase fold family protein.	4.42	LE2	4
Os03g0250400	Plant lipid transfer/seed storage/trypsin-alpha amylase inhibitor domain containing protein.	4.438	PA3	4
Os09g0333500	Similar to PDR-like ABC transporter (PDR4 ABC transporter).	4.444	LE3	4
Os04g0174100	Cytochrome P450 family protein.	4.464	ST3	4
Os04g0171800	Similar to Cytochrome P450 79A1 (EC 1.14.13.41) (Tyrosine N-monooxygenase) (Cytochrome P450Tyr).	4.471	ST3	4
Os05g0190500	Similar to Acid phosphatase.	4.472	LE2	4
Os04g0607600	Cation transporter family protein.	4.497	ST3	4
Os03g0782200	Conserved hypothetical protein.	3.406	LB1	5
Os05g0317900	Similar to Resistance protein candidate (Fragment).	3.656	LB3	5
Os07g0131100	Legume lectin, beta domain containing protein.	3.664	LB5	5
Os02g0240300	Similar to Class III peroxidase GvPx2b (Fragment).	3.795	LB2	5
Os01g0973100	Protein of unknown function DUF239, plant domain containing protein.	3.811	LB4	5
Os12g0569500	Thaumatin, pathogenesis-related family protein.	3.867	LB2	5
Os08g0139700	Terpenoid synthase domain containing protein.	3.87	LB2	5
Os02g0240300	Similar to Class III peroxidase GvPx2b (Fragment).	3.897	LB2	5
Os10g0166600	Cytochrome P450 family protein.	3.939	LB4	5
Os01g0945300	Amino acid/polyamine transporter I family protein.	3.951	LB3	5
Os11g0514400	Similar to Somatic embryogenesis receptor kinase 1.	3.957	LB5	5
Os02g0194700	Similar to Lipoxygenase 2.3, chloroplast precursor (EC 1.13.11.12) (LOX2:Hv:3).	3.983	LB3	5
Os01g0115600	Similar to LRK14.	4.015	LB6	5
Os11g0540600	Protein of unknown function DUF247, plant family protein.	4.016	LB3	5
Os02g0194700	Similar to Lipoxygenase 2.3, chloroplast precursor (EC 1.13.11.12) (LOX2:Hv:3).	4.022	LB1	5
Os11g0626700	Hypothetical protein.	4.025	LB4	5
Os08g0355400	Protein of unknown function DUF247, plant family protein.	4.029	LB3	5
Os10g0180800	EGF domain containing protein.	4.038	LB4	5
Os06g0262200	Similar to Very-long-chain fatty acid condensing enzyme CUT1.	4.065	LS3	5
Os10g0180800	EGF domain containing protein.	4.067	LB4	5
Os01g0221600	Protein of unknown function UPF0005 family protein.	4.072	LB5	5
Os03g0109000	Similar to NAC domain protein.	4.085	LS3	5
Os01g0352100	2OG-Fe(II) oxygenase domain containing protein.	4.091	LB5	5
Os06g0639800	Cytochrome P450 family protein.	4.099	LS4	5
Os08g0508800	Lipoxygenase, chloroplast precursor (EC 1.13.11.12).	4.143	LB6	5
Os07g0619400	Calcium-binding EF-hand domain containing protein.	4.149	LS4	5
Os09g0344500	Similar to O-methyltransferase ZRP4 (EC 2.1.1.-) (OMT).	4.172	LS3	5
Os02g0615300	Protein kinase-like domain containing protein.	4.176	LB5	5
Os01g0117200	Similar to ARK protein (Fragment).	4.181	LB4	5
Os06g0581500	Protein kinase-like domain containing protein.	4.199	LB6	5
Os09g0359500	Protein kinase-like domain containing protein.	4.209	LB3	5
Os01g0115700	Protein kinase-like domain containing protein.	4.219	LB4	5
Os06g0267900	Disease resistance protein family protein.	4.222	LB4	5
Os09g0304800	Conserved hypothetical protein.	4.241	LS3	5
Os04g0330200	Jacalin-related lectin domain containing protein.	4.251	LB1	5
Os09g0343200	Ankyrin repeat containing protein.	4.253	LB4	5
Os03g0843800	Thiopurine S-methyltransferase family protein.	4.257	LB3	5
Os06g0582600	Similar to Cysteine proteinase.	4.259	LB3	5
Os01g0678000	Conserved hypothetical protein.	4.265	LB6	5
Os11g0208900	Leucine rich repeat containing protein kinase.	4.266	LB3	5
Os04g0565400	Similar to Cis-zeatin O-glucosyltransferase 1 (EC 2.4.1.215) (cisZOG1).	4.27	LB6	5
Os01g0963600	ABA/WDS induced protein family protein.	4.273	LB5	5
Os11g0708900	Similar to Phenylalanine ammonia-lyase (EC 4.3.1.5) (Fragment).	4.278	LB1	5
Os08g0101700	Similar to Cytochrome b561 (Fragment).	4.279	LB1	5
Os01g0945300	Amino acid/polyamine transporter I family protein.	4.291	LB3	5
Os10g0180800	EGF domain containing protein.	4.307	LB4	5
Os01g0186600	Conserved hypothetical protein.	4.308	LB4	5
Os06g0165500	Curculin-like (mannose-binding) lectin domain containing protein.	4.312	LB3	5
Os06g0476200	Similar to Phosphoglucomutase precursor (EC 5.4.2.2).	4.322	LB2	5
Os09g0458800	Calcium-binding EF-hand domain containing protein.	4.331	LS4	5
Os01g0364800	EGF-like calcium-binding domain containing protein.	4.333	LS3	5
Os11g0208900	Leucine rich repeat containing protein kinase.	4.335	LB3	5
Os01g0543600	Cytochrome P450 family protein.	4.336	LB5	5
Os04g0488400	Similar to FLOWERING LOCUS T protein.	4.338	LB1	5
Os07g0489300	UDP-glucuronosyl/UDP-glucosyltransferase family protein.	4.345	LB1	5
Os01g0963600	ABA/WDS induced protein family protein.	4.351	LB5	5
Os12g0515800	Non-protein coding transcript, uncharacterized transcript.	4.351	LS4	5
Os10g0142600	Protein kinase-like domain containing protein.	4.361	LB6	5
Os06g0651900	Protein of unknown function UPF0057 family protein.	4.373	LB1	5
Os02g0570500	Cytochrome P450 family protein.	4.376	LB2	5
Os11g0635500	Cytochrome P450 family protein.	4.377	LB1	5
Os01g0915900	Conserved hypothetical protein.	4.38	RO3	5
Os02g0318500	Similar to PDR6 ABC transporter.	4.381	LB3	5
Os10g0133600	Protein kinase-like domain containing protein.	4.387	LB2	5
Os08g0101700	Similar to Cytochrome b561 (Fragment).	4.395	LB1	5
Os07g0217600	Cytochrome P450 family protein.	4.398	LB5	5
Os12g0516000	Hypothetical protein.	4.399	LB5	5
Os01g0332800	Similar to Serine carboxypeptidase II-like protein.	4.401	LB1	5
Os01g0564300	Peptidylprolyl isomerase, FKBP-type domain containing protein.	4.406	LS3	5
Os10g0136500	Similar to SRK5 protein (Fragment).	4.407	LB4	5
Os10g0178500	UDP-glucuronosyl/UDP-glucosyltransferase family protein.	4.408	LB5	5
Os08g0485800	Expansin/Lol pI family protein.	4.414	LS3	5
Os11g0209000	Glycine rich family protein.	4.416	LB5	5
Os06g0678500	Conserved hypothetical protein.	4.417	LB6	5
Os06g0639800	Cytochrome P450 family protein.	4.424	LS4	5
Os06g0316000	Conserved hypothetical protein.	4.425	LB4	5
Os12g0583300	Peptidase A1, pepsin family protein.	4.427	LB2	5
Os01g0301900	Protein of unknown function DUF247, plant family protein.	4.431	LB3	5
Os09g0537700	Ribonuclease T2 family protein.	4.433	LS1	5
Os04g0282400	Similar to FPF1 protein-like (RAA1).	4.437	LB3	5
Os08g0101700	Similar to Cytochrome b561 (Fragment).	4.441	LB1	5
Os11g0543500	Conserved hypothetical protein.	4.45	LB2	5
Os07g0167500	Conserved hypothetical protein.	4.455	LB5	5
Os12g0247700	Similar to Jasmonate-induced protein.	4.46	AN1	5
Os04g0556600	Similar to Cis-zeatin O-glucosyltransferase 1 (EC 2.4.1.215) (cisZOG1).	4.466	LB3	5
Os01g0544200	Cytochrome P450 family protein.	4.471	LS4	5
Os04g0370900	Conserved hypothetical protein.	4.472	LS4	5
Os11g0691500	EGF domain containing protein.	4.476	LB6	5
Os01g0368900	Similar to GLUTAREDOXIN.	4.478	LB1	5
Os09g0343200	Ankyrin repeat containing protein.	4.481	LB4	5
Os11g0443700	Similar to Short chain alcohol dehydrogenase-like.	4.486	LB5	5
Os03g0210200	Proteinase inhibitor I25, cystatin domain containing protein.	4.486	OV2	5
Os05g0515200	Cytochrome P450 family protein.	4.487	LB2	5
Os01g0555100	Similar to TATA-binding protein associated factor 2N (RNA-binding protein 56) (TAFII68) (TAF(II)68).	4.491	LB2	5
Os12g0169600	Conserved hypothetical protein.	4.492	LB3	5
Os12g0265900	Protein kinase-like domain containing protein.	4.497	LB6	5
Os12g0259800	Cupredoxin domain containing protein.	2.687	RO1	6
Os05g0134700	Haem peroxidase family protein.	2.947	RO2	6
Os04g0629200	Cupredoxin domain containing protein.	3.111	RO2	6
Os01g0237000	Protein of unknown function DUF588 family protein.	3.117	RO2	6
Os10g0452400	Eggshell protein family protein.	3.124	RO2	6
Os03g0369000	Similar to Peroxidase 1.	3.147	RO1	6
Os01g0868600		3.169	RO2	6
Os10g0455100	Conserved hypothetical protein.	3.237	RO1	6
Os04g0162800	Protein of unknown function DUF594 family protein.	3.237	RO1	6
Os10g0333700	Plant disease resistance response protein family protein.	3.242	RO1	6
Os11g0255500	Similar to Allyl alcohol dehydrogenase; NADP-dependent oxidoreductase-like protein.	3.259	RO4	6
Os07g0142700	Transferase family protein.	3.272	RO4	6
Os04g0168400	Conserved hypothetical protein.	3.274	RO3	6
Os05g0134700	Haem peroxidase family protein.	3.304	RO2	6
Os10g0193100	Plant lipid transfer/seed storage/trypsin-alpha amylase inhibitor domain containing protein.	3.306	RO2	6
Os04g0554500	Similar to RCc3 protein.	3.312	RO1	6
Os03g0107300	Citrate transporter family protein.	3.369	RO4	6
Os01g0968100	Root cap family protein.	3.394	RO1	6
Os01g0550800	Protein of unknown function DUF239, plant domain containing protein.	3.411	RO2	6
Os06g0211100	Similar to Glycine-rich cell wall structural protein 1 precursor.	3.427	RO2	6
Os05g0134800	Haem peroxidase family protein.	3.454	RO2	6
Os09g0409100	Conserved hypothetical protein.	3.464	RO2	6
Os12g0551200	Conserved hypothetical protein.	3.483	RO3	6
Os03g0699700	9-lipoxigenase.	3.497	RO2	6
Os06g0279900	Disease resistance protein family protein.	3.526	RO4	6
Os12g0455000	Conserved hypothetical protein.	3.55	RO4	6
Os09g0349100	Protein kinase-like domain containing protein.	3.553	RO2	6
Os07g0501100	Similar to Chalcone synthase 2 (EC 2.3.1.74) (Naringenin-chalcone synthase 2).	3.589	RO3	6
Os05g0552600	Root cap family protein.	3.593	RO2	6
Os04g0423800	Peroxidase (EC 1.11.1.7).	3.615	RO2	6
Os10g0452100	Similar to Cytokinesis protein sepA (FH1/2 protein) (Forced expression inhibition of growth A).	3.653	RO3	6
Os11g0307300	Winged helix repressor DNA-binding domain containing protein.	3.663	RO2	6
Os06g0295000	Conserved hypothetical protein.	3.678	RO1	6
Os10g0454700	Eggshell protein family protein.	3.695	RO1	6
Os07g0193000	Soluble quinoprotein glucose dehydrogenase domain containing protein.	3.698	RO2	6
Os07g0531200	Conserved hypothetical protein.	3.738	RO4	6
Os02g0584200	Conserved hypothetical protein.	3.744	RO4	6
Os02g0112900	Similar to Viroid RNA-binding protein (Fragment).	3.748	RO4	6
Os02g0791400	Cytochrome oxidase c, subunit VIb family protein.	3.749	RO1	6
Os07g0105000	Cupredoxin domain containing protein.	3.754	RO1	6
Os06g0530400	OsNAC7 protein.	3.758	EM1	6
Os12g0555100	Similar to Probenazole-inducible protein PBZ1.	3.768	RO2	6
Os11g0593000	Phosphoesterase family protein.	3.771	RO2	6
Os02g0585700	Quinonprotein alcohol dehydrogenase-like domain containing protein.	3.794	RO4	6
Os05g0114400	Zinc finger, C2H2-type domain containing protein.	3.8	RO2	6
Os09g0565100	Peptidase C1A, papain family protein.	3.819	RO2	6
Os10g0453900	Eggshell protein family protein.	3.825	RO1	6
Os06g0192400	Glycosyl transferase, family 31 protein.	3.83	RO1	6
Os04g0304400	Similar to MADS-box protein AGL16-II.	3.834	RO4	6
Os06g0725100	Lipolytic enzyme, G-D-S-L family protein.	3.834	RO2	6
Os04g0590200	Protein of unknown function DUF296 domain containing protein.	3.84	RO2	6
Os10g0454300	Eggshell protein family protein.	3.841	RO2	6
Os02g0280300	Similar to Xyloglucan endotransglycosylase (Fragment).	3.848	RO1	6
Os01g0263000	Similar to Peroxidase 9 precursor (EC 1.11.1.7) (Atperox P9) (ATP18a).	3.859	RO2	6
Os07g0124900	Allergen V5/Tpx-1 related family protein.	3.864	RO2	6
Os06g0104900	Similar to L-lactate dehydrogenase B (EC 1.1.1.27) (LDH-B) (Fragment).	3.873	RO1	6
Os02g0609200	Similar to ATOZI1 protein (Stress-induced protein OZI1) (AT0ZI1 protein).	3.874	RO1	6
Os08g0462800	Protein of unknown function DUF716 family protein.	3.881	RO3	6
Os07g0638400	Similar to 1-Cys peroxiredoxin.	3.891	RO3	6
Os03g0103100	Similar to Physical impedance induced protein.	3.892	RO1	6
Os07g0142600	Conserved hypothetical protein.	3.895	RO1	6
Os04g0411400	Similar to Terminal flower 1-like protein.	3.908	RO3	6
Os02g0586000	Quinonprotein alcohol dehydrogenase-like domain containing protein.	3.91	RO3	6
Os03g0368300	Similar to Peroxidase 1.	3.915	RO1	6
Os03g0699800	Conserved hypothetical protein.	3.916	RO1	6
Os10g0454500	Eggshell protein family protein.	3.936	RO2	6
Os08g0335600	DOMON related domain containing protein.	3.94	RO2	6
Os01g0937000	Peptidase A1, pepsin family protein.	3.947	RO2	6
Os04g0147200	Conserved hypothetical protein.	3.952	RO2	6
Os02g0811800	Similar to Cinnamoyl-CoA reductase (EC 1.2.1.44).	3.953	RO3	6
Os11g0607900	Similar to Beta-glucosidase aggregating factor.	3.954	RO3	6
Os10g0454200	Eggshell protein family protein.	3.965	RO2	6
Os06g0512700	Similar to Thionin Osthi1.	3.978	RO2	6
Os07g0637700	Plant disease resistance response protein family protein.	3.979	ST3	6
Os10g0346300	Multicopper oxidase, type 1 domain containing protein.	3.984	RO3	6
Os07g0125000	Similar to Pathogenesis-related protein PR-1 precursor.	3.985	RO2	6
Os08g0477100	Similar to Latex allergen.	3.987	RO2	6
Os05g0286100	Similar to Zinc-finger protein KNUCKLES.	3.989	RO1	6
Os05g0213900	Virulence factor, pectin lyase fold family protein.	3.997	RO2	6
Os06g0199000	Similar to Glycine-rich cell wall structural protein 2 precursor.	4.002	RO2	6
Os02g0582900	Conserved hypothetical protein.	4.02	RO4	6
Os02g0614300	Similar to ANT-like protein.	4.031	EM5	6
Os07g0129300	Similar to PR1a protein.	4.035	RO1	6
Os01g0941200	Similar to Glucan endo-1,3-beta-glucosidase GII precursor (EC 3.2.1.39) ((1->3)- beta-glucan endohydrolase GII) ((1->3)-beta-glucanase isoenzyme GII) (Beta-1,3-endoglucanase GII).	4.041	RO2	6
Os03g0155900	Similar to Alpha-expansin OsEXPA18.	4.042	RO1	6
Os07g0630400	Ribonuclease T2 family protein.	4.048	RO2	6
Os05g0247800	Glycoside hydrolase, family 18 protein.	4.052	EN4	6
Os10g0452900	Eggshell protein family protein.	4.053	RO1	6
Os02g0587600	Conserved hypothetical protein.	4.067	RO2	6
Os06g0657500	Similar to ANT (Ovule development protein aintegumenta).	4.071	EM2	6
Os01g0217200		4.076	RO2	6
Os04g0684300	Protein of unknown function DUF588 family protein.	4.099	RO2	6
Os03g0368000	Similar to Peroxidase 1.	4.101	RO1	6
Os01g0916000	Conserved hypothetical protein.	4.103	RO4	6
Os09g0353700	2OG-Fe(II) oxygenase domain containing protein.	4.105	RO2	6
Os04g0664800	Similar to Cell wall invertase (EC 3.2.1.26).	4.106	RO3	6
Os04g0339400	Aldo/keto reductase family protein.	4.106	RO4	6
Os01g0962900	Similar to Peroxidase BP 1 precursor.	4.108	RO1	6
Os09g0564600	Peptidase C1A, papain family protein.	4.11	RO1	6
Os07g0531400	Similar to Peroxidase 27 precursor (EC 1.11.1.7) (Atperox P27) (PRXR7) (ATP12a).	4.111	RO2	6
Os07g0639000	Similar to Peroxidase 1.	4.113	EM1	6
Os06g0611300	Conserved hypothetical protein.	4.115	EM4	6
Os08g0519100	Plant-specific FAD-dependent oxidoreductase family protein.	4.124	RO1	6
Os02g0218800	Similar to Allene oxide synthase (EC 4.2.1.92).	4.131	RO2	6
Os03g0365900	Lipolytic enzyme, G-D-S-L family protein.	4.136	RO1	6
Os04g0552200	Beta-expansin 5.	4.145	RO2	6
Os09g0447500	Cytochrome P450 family protein.	4.149	RO2	6
Os11g0566800	Similar to Bibenzyl synthase (EC 2.3.1.-).	4.156	RO2	6
Os10g0109600	Peroxidase (EC 1.11.1.7).	4.161	RO4	6
Os04g0400800	Heavy metal transport/detoxification protein domain containing protein.	4.165	RO1	6
Os07g0604600	B12D family protein.	4.166	RO1	6
Os07g0645300	Protein of unknown function DUF679 family protein.	4.167	RO2	6
Os09g0400400	Cinnamyl alcohol dehydrogenase (EC 1.1.1.195).	4.169	RO4	6
Os07g0127700	Similar to PR1a protein.	4.174	RO3	6
Os07g0630400	Ribonuclease T2 family protein.	4.188	RO2	6
Os08g0167300		4.191	AN3	6
Os01g0347500	Peptidase C1A, papain family protein.	4.193	RO2	6
Os06g0257600	Lipolytic enzyme, G-D-S-L family protein.	4.194	ST3	6
Os10g0335000	Conserved hypothetical protein.	4.195	RO1	6
Os03g0234100	Similar to Non-symbiotic hemoglobin 4 (rHb4) (ORYsa GLB1d).	4.198	RO1	6
Os01g0216000	Lipolytic enzyme, G-D-S-L family protein.	4.199	RO1	6
Os11g0306400	Similar to Herbicide safener binding protein.	4.205	RO2	6
Os10g0453000	Eggshell protein family protein.	4.206	RO1	6
Os07g0638400	Similar to 1-Cys peroxiredoxin.	4.216	RO3	6
Os10g0334500	Plant disease resistance response protein family protein.	4.224	RO1	6
Os04g0521100	Major intrinsic protein family protein.	4.225	RO1	6
Os04g0268700	Eggshell protein family protein.	4.232	RO1	6
Os10g0453200	Eggshell protein family protein.	4.242	RO1	6
Os02g0587800	Virulence factor, pectin lyase fold family protein.	4.246	RO2	6
Os10g0191300	Similar to PR-1a pathogenesis related protein (Hv-1a) precursor.	4.255	RO2	6
Os06g0521500	Haem peroxidase family protein.	4.255	RO2	6
Os01g0618300	Armadillo-like helical domain containing protein.	4.258	RO3	6
Os07g0416900	Similar to Omega-6 fatty acid desaturase, endoplasmic reticulum isozyme 2 (EC 1.14.19.-).	4.265	RO3	6
Os09g0543900	Transferase family protein.	4.272	RO2	6
Os10g0109600	Peroxidase (EC 1.11.1.7).	4.278	RO4	6
Os10g0451900	Conserved hypothetical protein.	4.28	RO3	6
Os10g0455000	Similar to Glycine-rich cell wall structural protein 2 precursor.	4.286	RO1	6
Os01g0347600	Peptidase C1A, papain family protein.	4.287	RO2	6
Os07g0142200	Conserved hypothetical protein.	4.291	RO1	6
Os08g0231400	Similar to Oxalate oxidase-like protein or germin-like protein (Germin-like 8) (Germin-like 12).	4.296	LS3	6
Os07g0127600	Allergen V5/Tpx-1 related family protein.	4.298	RO2	6
Os12g0567800	Plant metallothionein, family 15 protein.	4.301	RO1	6
Os09g0471000	Protein of unknown function DUF1637 family protein.	4.302	RO4	6
Os07g0104500	Haem peroxidase, plant/fungal/bacterial family protein.	4.303	RO2	6
Os06g0293500	Conserved hypothetical protein.	4.304	RO4	6
Os03g0853200	CD9/CD37/CD63 antigen family protein.	4.309	RO3	6
Os03g0277700	Protein of unknown function DUF26 domain containing protein.	4.31	RO4	6
Os01g0257300	Conserved hypothetical protein.	4.313	RO3	6
Os10g0555700	Beta-expansin.	4.316	RO2	6
Os01g0127200	Cupredoxin domain containing protein.	4.317	RO1	6
Os01g0850800	Cupredoxin domain containing protein.	4.321	RO2	6
Os07g0142500	Conserved hypothetical protein.	4.325	RO1	6
Os03g0734000	Pentatricopeptide repeat containing protein.	4.326	RO3	6
Os04g0462400	Amino acid/polyamine transporter II family protein.	4.326	RO2	6
Os03g0430500	Proteinase inhibitor, propeptide domain containing protein.	4.331	OV3	6
Os12g0431300	TolB, C-terminal domain containing protein.	4.336	RO1	6
Os02g0684100	Sulfotransferase family protein.	4.341	RO2	6
Os09g0300800	Protein of unknown function DUF247, plant family protein.	4.342	RO1	6
Os10g0464000	Similar to Hypersensitive-induced response protein.	4.343	RO4	6
Os08g0189500	Similar to Oxalate oxidase-like protein or germin-like protein (Germin-like 8) (Germin-like 12).	4.344	RO4	6
Os01g0208400	Conserved hypothetical protein.	4.351	RO1	6
Os11g0306400	Similar to Herbicide safener binding protein.	4.353	RO2	6
Os10g0515900	Cytochrome P450 family protein.	4.353	RO1	6
Os02g0208500	Conserved hypothetical protein.	4.356	LB2	6
Os05g0114400	Zinc finger, C2H2-type domain containing protein.	4.365	RO2	6
Os04g0609300	Transferase family protein.	4.366	ST3	6
Os03g0643700	Similar to GST6 protein (EC 2.5.1.18).	4.369	RO2	6
Os10g0452500	Similar to Glycine-rich protein precursor.	4.372	RO1	6
Os06g0549900	FAD linked oxidase, N-terminal domain containing protein.	4.374	RO3	6
Os06g0185500	Transferase family protein.	4.378	RO2	6
Os02g0583700	Conserved hypothetical protein.	4.378	RO4	6
Os06g0695300	Haem peroxidase, plant/fungal/bacterial family protein.	4.379	RO2	6
Os11g0428800	Plastocyanin-like domain containing protein.	4.38	RO3	6
Os03g0187800	Protein of unknown function DUF250 domain containing protein.	4.381	RO2	6
Os01g0257300	Conserved hypothetical protein.	4.385	RO3	6
Os04g0619000	Similar to NAM (No apical meristem) protein-like.	4.392	AN4	6
Os01g0248900	Similar to Expansin Os-EXPA3.	4.393	RO2	6
Os01g0893700	DOMON related domain containing protein.	4.394	RO2	6
Os01g0348000	Peptidase C1A, papain family protein.	4.397	RO2	6
Os11g0701900	Glycoside hydrolase, family 18 protein.	4.4	RO1	6
Os04g0659300	Protein of unknown function DUF26 domain containing protein.	4.401	RO2	6
Os10g0555700	Beta-expansin.	4.404	RO2	6
Os04g0438200	Conserved hypothetical protein.	4.41	RO2	6
Os04g0659300	Protein of unknown function DUF26 domain containing protein.	4.414	RO2	6
Os10g0392900	Lipolytic enzyme, G-D-S-L family protein.	4.419	AN4	6
Os05g0161800	DNA polymerase III clamp loader subunit, C-terminal domain containing protein.	4.422	RO2	6
Os03g0801200	Plant lipid transfer/seed storage/trypsin-alpha amylase inhibitor domain containing protein.	4.422	RO1	6
Os12g0495600	Disease resistance protein family protein.	4.429	RO1	6
Os07g0142300	Conserved hypothetical protein.	4.431	RO1	6
Os09g0399800	Cinnamyl alcohol dehydrogenase (EC 1.1.1.195).	4.433	RO2	6
Os04g0304400	Similar to MADS-box protein AGL16-II.	4.436	RO4	6
Os01g0854800	Similar to Cytochrome P450 86A1 (EC 1.14.-.-) (CYPLXXXVI) (P450-dependent fatty acid omega-hydroxylase).	4.438	RO2	6
Os04g0422300	Protein of unknown function DUF6, transmembrane domain containing protein.	4.44	ST4	6
Os01g0127000	Multicopper oxidase, type 1 domain containing protein.	4.44	RO2	6
Os05g0135500	Haem peroxidase family protein.	4.445	ST3	6
Os03g0365800	Lipolytic enzyme, G-D-S-L family protein.	4.446	RO1	6
Os04g0545700	Transferase family protein.	4.448	RO1	6
Os02g0662000	RCc3 protein.	4.448	RO1	6
Os11g0138300	Cytochrome P450 family protein.	4.449	RO2	6
Os05g0561400	Hypothetical protein.	4.449	RO2	6
Os06g0277900	Protein of unknown function DUF239, plant domain containing protein.	4.45	LS4	6
Os11g0270000	Conserved hypothetical protein.	4.46	RO1	6
Os05g0135500	Haem peroxidase family protein.	4.466	ST3	6
Os09g0452700	Ubiquitin.	4.471	AN4	6
Os07g0677100	Peroxidase.	4.478	RO2	6
Os10g0439800	Cytochrome P450 family protein.	4.479	RO4	6
Os09g0471000	Protein of unknown function DUF1637 family protein.	4.48	RO3	6
Os05g0276500	Expansin Os-EXPA3.	4.481	RO1	6
Os01g0803900	Cytochrome P450 family protein.	4.483	RO2	6
Os10g0551800	Root-specific protein (RCc2 protein).	4.487	RO1	6
Os05g0361500	Similar to Pectinmethylesterase precursor (EC 3.1.1.11) (Fragment).	4.489	RO4	6
Os07g0417200	Similar to Delta 12 oleic acid desaturase FAD2.	4.49	RO3	6
Os08g0253800	Glycosyl transferase, family 2 domain containing protein.	4.495	RO1	6
Os04g0125700	Concanavalin A-like lectin/glucanase domain containing protein.	4.495	RO3	6
Os11g0426400	Cupredoxin domain containing protein.	4.499	RO4	6
Os04g0688200	Similar to Peroxidase (EC 1.11.1.7).	4.5	RO2	6
Os01g0831000	Transcription factor LAX PANICLE.	4.085	IN1	7
Os07g0669500	Similar to Branched silkless1.	4.402	IN1	7
Os04g0313500	Cyclin-like F-box domain containing protein.	4.465	IN1	7
* Same locus IDs represent multiple probes for the same gene.
** Based on the rice genome annotation in RAP-DB.
*** Organ/tissue with maximum relative expression value in each gene
**** Cluster shown in Figure 2
