# Supplementary material for: Field transcriptome revealed critical developmental and physiological transitions involved in the expression of growth potential in japonica rice
Source: BMC Plant Biol. 2011 Jan 12;11:10. doi: 10.1186/1471-2229-11-10 (PMC3031230; doi:10.1186/1471-2229-11-10)
Supplement: Additional file 6 — Differentially expressed genes between lemma and palea. [file 1471-2229-11-10-S6.XLS]

## Sheet: Sheet1
Additional file 6. Differentially expressed genes between lemma and palea
Locus ID	Description*	Family**	FDR
Os01g0169400	Similar to LOB domain protein 25.	LOB	0.013
Os01g0889400	Similar to LOB domain protein 6	LOB	0.005
Os01g0889400	Similar to LOB domain protein 6	LOB	0.02
Os02g0164900	Similar to Auxin response factor 3.	ARF	0.034
Os02g0682200	Similar to MADS box protein.	MADS	0.002
Os02g0698800	WRKY transcription factor 66.	WRKY	0.02
Os03g0215200	Drooping leaf protein.	C2C2-YABBY	0
Os03g0363600	Similar to Sugar transporter-like protein.		0.023
Os03g0612400	Similar to LATERAL ORGAN BOUNDARIES protein.	LOB	0
Os03g0742900	Aux /IAA protein.		0.02
Os03g0742900	Aux /IAA protein.		0.045
Os03g0742900	Aux /IAA protein.		0.027
Os03g0753100	Transcription factor, MADS-box domain containing protein.	MADS	0.019
Os03g0771100	Myb, DNA-binding domain containing protein.	MYB	0.025
Os06g0136900	Protein of unknown function DUF296 domain containing protein.		0.013
Os06g0162800	MADS box protein.	MADS	0.044
Os07g0603700	Similar to Cytochrome P-450.		0.021
Os08g0372900	Similar to Rhodopsin (Fragment).		0.023
Os08g0435700	Similar to Myb-like protein.	MYB	0.023
Os08g0509400	Similar to Amygdalin hydrolase isoform AH I precursor		0
Os08g0509400	Similar to Amygdalin hydrolase isoform AH I precursor		0.044
Os08g0509400	Similar to Amygdalin hydrolase isoform AH I precursor		0.001
Os10g0579400	Similar to WRKY transcription factor 66.	WRKY	0.019
*Based on rice genome annotation in RAP-DB
** Family of transcription factor in PlnTFDB [65]
FDR, false discovery rate
