# Supplementary material for: Field transcriptome revealed critical developmental and physiological transitions involved in the expression of growth potential in japonica rice
Source: BMC Plant Biol. 2011 Jan 12;11:10. doi: 10.1186/1471-2229-11-10 (PMC3031230; doi:10.1186/1471-2229-11-10)
Supplement: Additional file 7 — Genes with common diurnal expression in vegetative organs. [file 1471-2229-11-10-S7.XLS]

## Sheet: Sheet1
Additional file 7. Genes with common diurnal expression in vegetative organs
Locus ID*	Description**	Expression peak		Leaf blade			Leaf sheath			Root
				FDR	FC		FDR	FC		FDR	FC
Os01g0498200	Conserved hypothetical protein	Daytime		0.001	17.8		0.012	12.5		0.028	12.4
Os01g0846800	Regulator of chromosome condensation/beta-lactamase-inhibitor protein II domain containing protein	Daytime		0.004	56.4		0.009	18.6		0.028	9.6
Os02g0625000	Similar to deoxyribodipyrimidine photo-lyase (EC 4.1.99.3)	Daytime		0.01	3		0.014	4		0.028	3.2
Os03g0293000	Thioredoxin fold domain containing protein	Daytime		0.007	3.4		0.019	8.6		0.044	4.3
Os03g0387900	Conserved hypothetical protein	Daytime		0.008	49.1		0.01	86.2		0.045	30.8
Os03g0387900	Conserved hypothetical protein	Daytime		0.004	33.5		0.01	55.4		0.039	26.1
Os03g0387900	Conserved hypothetical protein	Daytime		0.004	22.8		0.019	49		0.045	30.2
Os04g0521700	Conserved hypothetical protein	Daytime		0.015	16.7		0.018	12.6		0.045	4
Os04g0568700	Similar to heat stress transcription factor Spl7	Daytime		0.028	3.9		0.028	8.1		0.038	7.6
Os05g0407100	Four F5 protein family protein	Daytime		0.003	33.4		0.005	408.6		0.044	67.6
Os07g0685000	Similar to Dof3 gene (Fragment)	Daytime		0.006	27.6		0.022	21.3		0.045	5.9
Os09g0286600	Pathogenesis-related transcriptional factor and ERF domain containing protein	Daytime		0.006	109.2		0.018	41.6		0.04	10.3
Os09g0287000	Similar to Ethylene-responsive transcription factor 5	Daytime		0.004	54.4		0.035	107.4		0.044	71.1
Os09g0526600	Similar to Heat shock factor protein 3 (HSF 3)	Daytime		0.005	18.4		0.019	63.2		0.038	8.7
Os09g0527900	Similar to Hd1-like protein	Daytime		0.006	13		0.042	7.2		0.028	5.6
Os09g0532400	CheY-like domain containing protein	Daytime		0.001	257.9		0.028	6.5		0.028	5.5
Os01g0971800	Similar to two-component response regulator ARR11	Nighttime		0.008	5		0.023	33.1		0.045	10.1
Os02g0685200	Homeodomain-like containing protein	Nighttime		0.001	198.9		0.009	138.7		0.045	44.2
Os12g0586100	Serine/threonine-protein kinase SAPK9 (EC 2.7.1.37)	Nighttime		0.017	11.3		0.013	26		0.049	17.4
* Same locus IDs represent multiple probes for the same gene.
** Based on rice genome annotation in RAP-DB
FDR, false discovery rate
FC, fold change
