# Supplementary material for: Field transcriptome revealed critical developmental and physiological transitions involved in the expression of growth potential in japonica rice
Source: BMC Plant Biol. 2011 Jan 12;11:10. doi: 10.1186/1471-2229-11-10 (PMC3031230; doi:10.1186/1471-2229-11-10)
Supplement: Additional file 8 — Genes commonly regulated in vegetative organs from vegetative to reproductive phase. [file 1471-2229-11-10-S8.XLS]

## Sheet: Sheet1
Additional file 8. Genes commonly regulated in vegetative organs from vegetative to reproductive phase
Locus ID*	Description**	Regulation	Leaf blade			Leaf sheath			Root
			FDR	FC		FDR	FC		FDR	FC
Os01g0116400	Protein kinase-like domain containing protein.	up	0.02	7.2		0.047	4.7		0.041	7.9
Os01g0117600	Protein kinase-like domain containing protein.	up	0.029	4.6		0.041	4.7		0.018	3.6
Os01g0192300	Similar to I-box binding factor (Fragment).	up	0.021	4.6		0.022	8.6		0.027	4.9
Os01g0192300	Similar to I-box binding factor (Fragment).	up	0.021	4.4		0.029	7		0.019	6.2
Os01g0218500	Similar to SP3D.	up	0.014	50.5		0.015	151.7		0.018	24.5
Os01g0369200	Similar to Cullin-1.	up	0.045	7.2		0.029	4.8		0.03	3.4
Os01g0602200	Similar to Cytochrome P450 monooxygenase CYP72A5 (Fragment).	up	0.01	11.4		0.024	4.5		0.025	10.1
Os01g0602400	Similar to Cytochrome P450 monooxygenase CYP72A5 (Fragment).	up	0.006	10.2		0.021	6.8		0.027	8.2
Os01g0674400	Protein kinase PKN/PRK1, effector domain containing protein.	up	0.016	4.3		0.039	3.7		0.029	7.7
Os01g0678100	Conserved hypothetical protein.	up	0.013	9.3		0.037	6		0.02	8.5
Os01g0681800	Conserved hypothetical protein.	up	0.005	11.4		0.042	5.3		0.019	12.3
Os01g0824700	Cyclin-like F-box domain containing protein.	up	0.039	7.1		0.04	12.8		0.022	4.2
Os01g0881800	Conserved hypothetical protein.	up	0.009	25.2		0.043	3.1		0.027	16.1
Os01g0885700	Virulence factor, pectin lyase fold family protein.	up	0.014	5.2		0.039	7.4		0.024	6.2
Os01g0898800	Protein of unknown function DUF1685 family protein.	up	0.006	5		0.032	3.2		0.031	3.8
Os01g0975300	Similar to Typical P-type R2R3 Myb protein (Fragment).	up	0.021	77.2		0.024	56.9		0.018	7
Os01g0975300	Similar to Typical P-type R2R3 Myb protein (Fragment).	up	0.004	98.2		0.024	71.2		0.018	12.4
Os01g0975300	Similar to Typical P-type R2R3 Myb protein (Fragment).	up	0.006	41.4		0.024	50.8		0.018	8.6
Os02g0102200	Similar to Transmembrane amino acid transporter protein.	up	0.033	4		0.024	4.7		0.039	12.9
Os02g0134300	Protein of unknown function DUF701, zinc-binding putative family protein.	up	0.024	3.3		0.033	11.3		0.021	7.6
Os02g0226400	Non-protein coding transcript, unclassifiable transcript.	up	0.006	7.6		0.031	3.8		0.038	4.7
Os02g0226500	Non-protein coding transcript, unclassifiable transcript.	up	0.012	12.4		0.04	5.6		0.02	5.8
Os02g0434800		up	0.005	6.4		0.04	11.5		0.029	11.3
Os02g0537200	Cyclin-like F-box domain containing protein.	up	0.042	3.4		0.04	3.7		0.021	3.7
Os02g0584900	Conserved hypothetical protein.	up	0.028	3.2		0.04	5.1		0.044	3.7
Os02g0768000	Conserved hypothetical protein.	up	0.009	4.2		0.033	5.5		0.027	3.1
Os02g0818000	CBS domain containing protein.	up	0.015	20.6		0.017	30.1		0.024	6.5
Os03g0101000	Similar to Adenosine monophosphate binding protein 1 AMPBP1.	up	0.034	5		0.02	3.6		0.019	3.7
Os03g0129400	Hypothetical protein.	up	0.005	119		0.015	90.6		0.022	14.2
Os03g0129400	Hypothetical protein.	up	0.004	159		0.016	80.7		0.03	11.8
Os03g0154000	Aromatic-ring hydroxylase family protein.	up	0.005	9		0.019	8.3		0.041	4.7
Os03g0215400	Box protein (MADS box protein MADS1).	up	0.005	106		0.015	93.6		0.023	3.4
Os03g0319000	Conserved hypothetical protein.	up	0.048	4.6		0.031	9		0.018	9.4
Os03g0411100	Similar to Nuclear Y/CCAAT-box binding factor A subunit NF-YA.	up	0.021	5		0.038	6.3		0.023	3.4
Os03g0411100	Similar to Nuclear Y/CCAAT-box binding factor A subunit NF-YA.	up	0.015	5.2		0.033	7.8		0.025	3.5
Os03g0425300	Similar to Diacylglycerol kinase 1 (EC 2.7.1.107) (Diglyceride kinase 1)	up	0.004	10.5		0.009	61.1		0.018	11.6
Os03g0425300	Similar to Diacylglycerol kinase 1 (EC 2.7.1.107) (Diglyceride kinase 1	up	0.005	9.8		0.015	45.8		0.018	12.2
Os03g0569000	Conserved hypothetical protein.	up	0.047	10.2		0.046	6.9		0.037	10.3
Os03g0647600	Similar to Nf-Y-A subunit.	up	0.005	9.6		0.03	5.7		0.027	5.5
Os03g0696300	CCAAT-binding transcription factor, subunit B family protein.	up	0.015	4.4		0.02	5.9		0.021	3.7
Os03g0752800	MADS14 protein.	up	0.014	84.7		0.017	254.1		0.018	26.7
Os03g0752800	MADS14 protein.	up	0.008	403.4		0.015	1502.3		0.019	39
Os03g0752800	MADS14 protein.	up	0.008	407.9		0.019	881		0.018	43.7
Os03g0815300		up	0.015	3.2		0.022	13		0.035	9
Os03g0826800	Conserved hypothetical protein.	up	0.033	10.1		0.039	42.6		0.041	3.5
Os03g0826800	Conserved hypothetical protein.	up	0.04	7.1		0.041	40.3		0.019	3.5
Os03g0835200	Retrotransposon gag protein family protein.	up	0.01	11.1		0.022	25.2		0.03	8.3
Os04g0127500	EGF domain containing protein.	up	0.049	4.3		0.03	9.3		0.028	27.5
Os04g0175600	Similar to 0-methyltransferase (EC 2.1.1.6) (Fragment).	up	0.008	35.7		0.045	12.5		0.021	6.7
Os04g0369100	Protein kinase-like domain containing protein.	up	0.014	21.9		0.021	8		0.019	14.8
Os04g0370900	Conserved hypothetical protein.	up	0.035	53		0.041	13.6		0.023	13.7
Os04g0405300	Similar to Stem secoisolariciresinol dehydrogenase (Fragment).	up	0.015	11.3		0.039	10.8		0.034	4.1
Os04g0405900	Hypothetical protein.	up	0.021	4.6		0.02	8		0.033	3
Os04g0573000	Major facilitator superfamily MFS_1 protein.	up	0.006	6.6		0.04	6.4		0.026	34
Os04g0573900	Similar to Cytochrome P450-like protein.	up	0.008	10		0.028	8.3		0.018	3.1
Os04g0573900	Similar to Cytochrome P450-like protein.	up	0.008	9.4		0.024	9.5		0.021	3.8
Os04g0587500	HAT dimerisation domain containing protein.	up	0.025	6.8		0.018	15.5		0.043	4.2
Os04g0611300	Conserved hypothetical protein.	up	0.013	3.6		0.037	8.6		0.048	3.1
Os04g0630800	Similar to Anthocyanidin reductase.	up	0.013	10.6		0.04	10.1		0.018	5
Os04g0636000	SPla/RYanodine receptor SPRY domain containing protein.	up	0.009	3		0.024	6.5		0.026	4.4
Os04g0680400	Similar to Allantoinase (EC 3.5.2.5).	up	0.007	8		0.017	11.4		0.019	5.9
Os05g0202800	Conserved hypothetical protein.	up	0.008	537.3		0.037	33.6		0.02	1132.7
Os05g0224700	RNA polymerase Rpb7, N-terminal domain containing protein.	up	0.032	3.7		0.039	4.5		0.022	3.2
Os05g0424300	Cytochrome P450 family protein.	up	0.016	12		0.023	35.2		0.018	4.7
Os05g0491200	Similar to SNF1 kinase complex anchoring protein (Fragment).	up	0.012	8.1		0.042	4.7		0.031	3.4
Os06g0129900	Similar to Cytochrome P450 CYPD.	up	0.012	3.3		0.043	3.5		0.018	3.5
Os06g0147100	Conserved hypothetical protein.	up	0.015	14.8		0.02	15.1		0.024	7.4
Os06g0147100	Conserved hypothetical protein.	up	0.018	15.2		0.02	15.3		0.022	7.3
Os06g0166400	Similar to TINY-like protein (AP2 domain containing protein RAP2.10) (Fragment).	up	0.003	8.5		0.02	7.4		0.019	4.1
Os06g0542300	Heavy metal transport/detoxification protein domain containing protein.	up	0.013	48.2		0.024	61.9		0.019	3.6
Os06g0688100	RNA polymerase I specific transcription initiation factor RRN3 family protein.	up	0.013	3.2		0.027	4.7		0.021	3
Os06g0688100	RNA polymerase I specific transcription initiation factor RRN3 family protein.	up	0.007	3.3		0.029	5.2		0.026	3.1
Os07g0108900	MADS15 protein.	up	0.035	14.1		0.021	148.3		0.018	91.8
Os07g0114000	Similar to Protein phosphatase 2C-like.	up	0.005	4.2		0.038	9		0.028	5.5
Os07g0130800	Similar to Resistance protein candidate (Fragment).	up	0.05	11		0.035	11.5		0.018	3.2
Os07g0147400		up	0.015	3.3		0.04	4.5		0.039	3.7
Os07g0147500	Similar to Photosystem II 10 kDa polypeptide, chloroplast precursor.	up	0.011	588.9		0.025	8.6		0.046	5.1
Os07g0232800	Similar to Zinc transporter protein ZIP1.	up	0.028	6.9		0.037	6.9		0.021	3
Os07g0262800	Similar to Resistance protein candidate (Fragment).	up	0.038	4.9		0.03	7.9		0.015	4.7
Os07g0271000	Similar to GDP dissociation inhibitor protein OsGDI1.	up	0.018	3.4		0.031	9		0.023	3.8
Os07g0272800	Hypothetical protein.	up	0.014	4.7		0.024	7.4		0.018	5
Os07g0504700		up	0.021	5.2		0.047	5.7		0.021	3.6
Os07g0575600	Similar to Lectin-like receptor kinase 7;2.	up	0.033	5.4		0.033	4.6		0.018	4.1
Os07g0605200	MADS box transcription factor 18 (OsMADS18) (MADS box protein 2) (MADS box protein 28) (FDRMADS7).	up	0.006	4.5		0.015	12.3		0.018	16.3
Os07g0605200	MADS box transcription factor 18 (OsMADS18) (MADS box protein 2) (MADS box protein 28) (FDRMADS7).	up	0.008	4.7		0.014	13.2		0.018	16.4
Os07g0605200	MADS box transcription factor 18 (OsMADS18) (MADS box protein 2) (MADS box protein 28) (FDRMADS7).	up	0.007	4.9		0.015	12.7		0.018	14.5
Os07g0605600		up	0.012	16		0.017	7.1		0.018	8.6
Os07g0626200	DNA-binding SAP domain containing protein.	up	0.019	3.9		0.02	4.2		0.019	4.3
Os07g0635300	Similar to Cytochrome P450.	up	0.039	19.1		0.033	9.1		0.018	8.4
Os07g0637800		up	0.008	3.6		0.023	12.1		0.02	12.5
Os08g0101800	Protein of unknown function DUF821, CAP10-like family protein.	up	0.006	6		0.038	8.7		0.018	9.4
Os08g0233400	Ankyrin repeat containing protein.	up	0.007	5.9		0.031	5.5		0.019	5.4
Os08g0343000	Protein kinase-like domain containing protein.	up	0.009	4.3		0.04	19.4		0.042	5.6
Os08g0541300	Leucine rich repeat, N-terminal domain containing protein.	up	0.007	3.9		0.031	5.2		0.032	4.9
Os09g0268300	Similar to Monosaccharide transporter.	up	0.006	12.7		0.03	8.3		0.022	74.2
Os09g0304800	Conserved hypothetical protein.	up	0.01	244.5		0.028	467.1		0.023	12.1
Os09g0547500	Similar to Lysine decarboxylase-like protein.	up	0.02	4.1		0.022	8.7		0.021	6.4
Os10g0100900	Conserved hypothetical protein.	up	0.005	5.7		0.02	6.5		0.025	4.1
Os10g0136500	Similar to SRK5 protein (Fragment).	up	0.025	8.3		0.017	10		0.028	5.3
Os10g0329700	Protein kinase-like domain containing protein.	up	0.048	6.5		0.031	8.2		0.018	3.3
Os10g0456100	Similar to Brn1-like protein.	up	0.037	8.9		0.04	7.8		0.019	4.8
Os10g0557900	Peptidase M10A and M12B, matrixin and adamalysin family protein.	up	0.022	5.2		0.041	4.1		0.018	4
Os10g0580400	Similar to Urea active transporter-like protein.	up	0.008	12.8		0.038	11.5		0.028	6.5
Os10g0580400	Similar to Urea active transporter-like protein.	up	0.007	10.3		0.035	11.3		0.025	5.8
Os11g0102200	Similar to NPH1-1.	up	0.016	6.1		0.049	6.7		0.021	5.2
Os11g0670100	Hypothetical protein.	up	0.042	3.7		0.037	6.4		0.02	12
Os12g0101800	Similar to NPH1-1.	up	0.009	6.2		0.043	6.4		0.024	5
Os12g0101800	Similar to NPH1-1.	up	0.008	5.7		0.042	7.1		0.03	4.4
Os12g0218300	Hypothetical protein.	up	0.007	3.7		0.038	6.3		0.036	5.8
Os12g0221600	Hypothetical protein.	up	0.005	3.3		0.023	7.7		0.028	4.6
Os12g0438300	Disease resistance protein family protein.	up	0.009	3.5		0.023	8.3		0.028	3.1
Os01g0116400	Protein kinase-like domain containing protein.	up	0.02	7.2		0.047	4.7		0.041	7.9
Os01g0117600	Protein kinase-like domain containing protein.	up	0.029	4.6		0.041	4.7		0.018	3.6
Os01g0192300	Similar to I-box binding factor (Fragment).	up	0.021	4.6		0.022	8.6		0.027	4.9
Os01g0192300	Similar to I-box binding factor (Fragment).	up	0.021	4.4		0.029	7		0.019	6.2
Os01g0218500	Similar to SP3D.	up	0.014	50.5		0.015	151.7		0.018	24.5
Os01g0369200	Similar to Cullin-1.	up	0.045	7.2		0.029	4.8		0.03	3.4
Os01g0602200	Similar to Cytochrome P450 monooxygenase CYP72A5 (Fragment).	up	0.01	11.4		0.024	4.5		0.025	10.1
Os01g0602400	Similar to Cytochrome P450 monooxygenase CYP72A5 (Fragment).	up	0.006	10.2		0.021	6.8		0.027	8.2
Os01g0674400	Protein kinase PKN/PRK1, effector domain containing protein.	up	0.016	4.3		0.039	3.7		0.029	7.7
Os01g0678100	Conserved hypothetical protein.	up	0.013	9.3		0.037	6		0.02	8.5
Os01g0681800	Conserved hypothetical protein.	up	0.005	11.4		0.042	5.3		0.019	12.3
Os01g0824700	Cyclin-like F-box domain containing protein.	up	0.039	7.1		0.04	12.8		0.022	4.2
Os01g0142300	Glycosyl transferase, group 1 domain containing protein.	down	0.005	21.4		0.02	8.3		0.025	7.2
Os01g0142300	Glycosyl transferase, group 1 domain containing protein.	down	0.003	20.9		0.018	11.7		0.018	7.9
Os01g0243700	Similar to Beta-1,3-glucanase-like protein.	down	0.019	23.5		0.027	7.7		0.038	3.4
Os01g0279400	Major facilitator superfamily antiporter.	down	0.03	4.7		0.037	6.9		0.023	3.7
Os01g0516600	Similar to Stable protein 1.	down	0.008	4.3		0.035	5.2		0.021	4.1
Os01g0720400	HAD-superfamily subfamily IB hydrolase, hypothetical 1 protein.	down	0.034	4.8		0.016	20.5		0.019	11.2
Os01g0776600	Similar to Purple acid phosphatase (EC 3.1.3.2).	down	0.006	22.5		0.02	7.7		0.021	5.5
Os01g0776600	Similar to Purple acid phosphatase (EC 3.1.3.2).	down	0.005	21.7		0.02	7.9		0.02	5.6
Os01g0776600	Similar to Purple acid phosphatase (EC 3.1.3.2).	down	0.005	23.9		0.02	7.6		0.019	5.7
Os01g0848700	Similar to Ras-related protein Rab11C.	down	0.01	9.4		0.04	3.5		0.04	3.5
Os01g0941800	Phosphoesterase At2g46880 family protein.	down	0.005	304.9		0.045	43.3		0.022	10
Os02g0120800	Similar to Small GTP-binding protein (Fragment).	down	0.031	7.8		0.019	39		0.026	3.5
Os02g0136000	Plant regulator RWP-RK domain containing protein.	down	0.008	65.3		0.028	25		0.022	7.6
Os02g0175400	Similar to Vacuolar H(+)-ATPase subunit A (Fragment).	down	0.03	3.6		0.019	21.6		0.037	5.7
Os02g0188500	Ubiquitin domain containing protein.	down	0.015	6.7		0.046	8.7		0.019	3.1
Os02g0190500	Protein kinase domain containing protein.	down	0.039	4		0.034	6.1		0.025	3.5
Os02g0228900	Similar to Auxin-responsive protein IAA18 (Indoleacetic acid-induced protein 18).	down	0.014	21		0.024	48.7		0.02	4
Os02g0256100	Virulence factor, pectin lyase fold family protein.	down	0.013	27.6		0.019	154.4		0.023	4.1
Os02g0264800	Protein of unknown function DUF1070 family protein.	down	0.015	18.2		0.017	250.2		0.036	3.6
Os02g0325600	Similar to Phosphate starvation response regulator-like protein.	down	0.007	119.9		0.017	148.9		0.033	12.1
Os02g0609000	Conserved hypothetical protein.	down	0.004	219.9		0.018	37.5		0.022	4.1
Os02g0617100	Conserved hypothetical protein.	down	0.015	4.7		0.018	43.1		0.019	5.5
Os02g0720200	Similar to 65kD microtubule associated protein.	down	0.025	3.4		0.039	4.6		0.033	3.4
Os02g0720200	Similar to 65kD microtubule associated protein.	down	0.031	3.2		0.04	4.9		0.028	3.5
Os02g0741800	Similar to Permease 1.	down	0.01	13.8		0.023	32.4		0.022	4.6
Os02g0769200	Similar to LysM-domain GPI-anchored protein 1 precursor. Splice isoform 2.	down	0.01	9.5		0.036	9.6		0.019	4.2
Os03g0135100	Glutathione S-transferase GSTF15.	down	0.018	3.3		0.021	115.1		0.047	3.3
Os03g0146800	Non-protein coding transcript, unclassifiable transcript.	down	0.003	1923.1		0.015	383.6		0.033	143.6
Os03g0188400	Basic helix-loop-helix dimerisation region bHLH domain containing protein.	down	0.02	4.2		0.042	3.9		0.037	3.2
Os03g0205700	BTB domain containing protein.	down	0.006	44.2		0.023	43.1		0.028	4.4
Os03g0248600	Similar to Enolase 2 (EC 4.2.1.11) (2-phosphoglycerate dehydratase 2) (2-phospho- D-glycerate hydro-lyase 2).	down	0.009	8.5		0.016	4.9		0.048	3.7
Os03g0253200	Protein kinase-like domain containing protein.	down	0.025	8.2		0.029	7.9		0.039	3.2
Os03g0286500	Similar to RNA-binding region containing protein 1 (HSRNASEB) (ssDNA binding protein SEB4) (CLL-associated antigen KW-5).	down	0.035	3.6		0.015	435.2		0.046	3.5
Os03g0304500	Heat shock protein DnaJ, N-terminal domain containing protein.	down	0.028	5.2		0.026	17.9		0.029	3.9
Os03g0406100	SPX, N-terminal domain containing protein.	down	0.003	800.7		0.024	65.2		0.018	10.8
Os03g0603600	Glycerophosphoryl diester phosphodiesterase family protein.	down	0.028	10.7		0.037	5.5		0.027	3.5
Os03g0637800	Regulator of chromosome condensation/beta-lactamase-inhibitor protein II domain containing protein.	down	0.024	3.9		0.016	34.6		0.039	4.5
Os03g0703100	Similar to Beta-glucosidase.	down	0.032	9.8		0.028	35		0.034	5
Os03g0761500	Similar to Subtilisin-like protease (Fragment).	down	0.018	5.1		0.034	10.7		0.019	3.8
Os03g0761500	Similar to Subtilisin-like protease (Fragment).	down	0.008	5.4		0.027	8.5		0.018	4
Os03g0780800	Fatty acid hydroxylase domain containing protein.	down	0.007	18.3		0.032	62.9		0.028	4.8
Os03g0780800	Fatty acid hydroxylase domain containing protein.	down	0.009	17.6		0.022	32.9		0.031	5.1
Os04g0422700	Conserved hypothetical protein.	down	0.029	4.5		0.036	26.1		0.028	3.3
Os04g0469800	Cytochrome P450 724B1 (EC 1.14.-.-) (OsDWARF11) (Dwarf protein 11).	down	0.015	3.2		0.029	12.6		0.035	3.2
Os04g0488400	Similar to FLOWERING LOCUS T protein.	down	0.003	276.5		0.022	17		0.019	19.4
Os04g0505200	Leucine-rich repeat, plant specific containing protein.	down	0.04	6.2		0.031	110.8		0.043	4.1
Os04g0602500	Similar to Pectin acetylesterase.	down	0.029	7		0.036	24.2		0.033	7.3
Os04g0652700	Similar to Nuclease I.	down	0.006	27.3		0.02	5.3		0.033	3.2
Os04g0652700	Similar to Nuclease I.	down	0.005	14.9		0.036	3.5		0.041	3.2
Os04g0690100	Zinc finger, C2H2-type domain containing protein.	down	0.015	7.8		0.04	7.9		0.023	4.2
Os05g0114000	Similar to PRLI-interacting factor F (Fragment).	down	0.015	17.2		0.015	50.4		0.024	3.6
Os05g0209600	Lipolytic enzyme, G-D-S-L family protein.	down	0.024	7		0.03	36.5		0.032	3.5
Os05g0400500	Hypothetical protein.	down	0.005	59.5		0.034	27.6		0.026	3.3
Os05g0407100	Four F5 protein family protein.	down	0.006	5.3		0.016	25.7		0.042	3.7
Os05g0541100	IQ calmodulin-binding region domain containing protein.	down	0.031	5.1		0.04	4.6		0.026	3.7
Os06g0193200	Similar to Pectin methylesterase 8 (Fragment).	down	0.01	12.1		0.032	118.4		0.033	4.6
Os06g0298100	Conserved hypothetical protein.	down	0.005	6.2		0.019	9.1		0.024	3.4
Os06g0603600	Similar to Ids4-like protein.	down	0.006	16.2		0.016	6.6		0.023	4.2
Os06g0603600	Similar to Ids4-like protein.	down	0.006	18.5		0.017	8.5		0.019	4.5
Os06g0651900	Protein of unknown function UPF0057 family protein.	down	0.003	1828.1		0.018	142.8		0.037	39.7
Os06g0666600	Similar to Glyceraldehyde-3-phosphate dehydrogenase, cytosolic 3 (EC 1.2.1.12).	down	0.006	7.7		0.036	10.7		0.028	4.7
Os07g0106000	Metallophosphoesterase domain containing protein.	down	0.006	34.2		0.018	74.6		0.015	15.9
Os07g0614700	SPX, N-terminal domain containing protein.	down	0.005	8.3		0.04	18.6		0.024	5
Os07g0640900	Similar to Heat shock transcription factor 33 (Fragment).	down	0.024	3.7		0.047	15.4		0.027	3.3
Os08g0280100	Similar to Phytase.	down	0.005	361.1		0.02	35		0.018	9.3
Os08g0299400	Similar to MGDG synthase type A.	down	0.004	5699.5		0.016	315.9		0.021	21.7
Os08g0409900	Major facilitator superfamily protein.	down	0.007	32.9		0.021	18		0.019	4.5
Os08g0434100	Similar to S-like ribonuclease (RNase PD2) (Fragment).	down	0.005	30.4		0.023	8.6		0.049	4.7
Os08g0434100	Similar to S-like ribonuclease (RNase PD2) (Fragment).	down	0.005	32.4		0.018	8.7		0.045	5
Os08g0482700	Cupredoxin domain containing protein.	down	0.008	9.3		0.015	3.5		0.027	3.1
Os08g0482700	Cupredoxin domain containing protein.	down	0.01	9.4		0.016	3.4		0.031	3.2
Os08g0506400	Protein kinase-like domain containing protein.	down	0.024	3.9		0.018	76.1		0.028	3.3
Os08g0520000	Mitochondrial substrate carrier family protein.	down	0.02	5.8		0.037	23.1		0.031	4.2
Os09g0338500	Similar to Desaturase/cytochrome b5 protein.	down	0.022	3.9		0.017	13.6		0.044	4.9
Os09g0397800	Non-protein coding transcript, unclassifiable transcript.	down	0.008	342.5		0.016	188		0.021	3.2
Os09g0438100	Conserved hypothetical protein.	down	0.026	6.8		0.029	328.4		0.025	11.2
Os09g0487200	Conserved hypothetical protein.	down	0.008	3.5		0.022	64.6		0.028	3.2
Os09g0491100	Similar to Beta-primeverosidase (EC 3.2.1.149).	down	0.011	13.4		0.024	179.5		0.031	7.7
Os09g0506000	Similar to Diphosphonucleotide phosphatase 1 precursor.	down	0.046	7.6		0.017	17.4		0.042	15.4
Os10g0361000	Lipoxygenase, LH2 domain containing protein.	down	0.027	27.6		0.03	108.7		0.027	8.8
Os10g0392600	SPX, N-terminal domain containing protein.	down	0.005	895.1		0.02	84.2		0.022	15.5
Os10g0498000	Similar to Epoxide hydrolase.	down	0.015	9.7		0.048	7.6		0.019	6.1
Os11g0586900	Similar to ADP-ribosylation factor-like protein 5.	down	0.012	4.2		0.04	5.4		0.025	3.5
Os12g0503000	Similar to Allantoin permease.	down	0.013	7.1		0.033	19.6		0.037	4.8
Os12g0503000	Similar to Allantoin permease.	down	0.013	10.5		0.024	26.2		0.04	13.5
Os12g0520200	Phenylalanine/histidine ammonia-lyase family protein.	down	0.007	302		0.017	316.6		0.042	3.2
* Same locus IDs represent multiple probes for the same gene.
** Based on rice genome annotation in RAP-DB
FDR, false discovery rate
FC, fold change
