# Supplementary material for: Field transcriptome revealed critical developmental and physiological transitions involved in the expression of growth potential in japonica rice
Source: BMC Plant Biol. 2011 Jan 12;11:10. doi: 10.1186/1471-2229-11-10 (PMC3031230; doi:10.1186/1471-2229-11-10)
Supplement: Additional file 12 — Differentially expressed genes from 41 DAT to 48 DAT. [file 1471-2229-11-10-S12.XLS]

## Sheet: Sheet1
Additional file 12. Differentially expressed genes from 41 DAT to 48 DAT
Locus ID*	Description**	Regulation	FC
Os05g0202800	Conserved hypothetical protein.	up	100.2
Os06g0498800	Similar to MOTHER of FT and TF1 protein.	up	52.6
Os11g0691500	EGF domain containing protein.	up	44.5
Os04g0650700	Similar to L-asparaginase (L-asparagine amidohydrolase).	up	36.4
Os01g0678000	Conserved hypothetical protein.	up	32.3
Os09g0344500	Similar to O-methyltransferase ZRP4 (EC 2.1.1.-) (OMT).	up	29.6
Os03g0233000	Protein of unknown function DUF607 family protein.	up	26.8
Os11g0626700	Hypothetical protein.	up	21.6
Os04g0650700	Similar to L-asparaginase (L-asparagine amidohydrolase).	up	21.1
Os04g0154800	Protein of unknown function DUF594 family protein.	up	20.5
Os07g0147500	Similar to Photosystem II 10 kDa polypeptide, chloroplast precursor.	up	16.6
Os04g0171800	Similar to Cytochrome P450 79A1 (EC 1.14.13.41) (Tyrosine N-monooxygenase) (Cytochrome P450Tyr).	up	16.2
Os06g0125200	Protein of unknown function DUF581 family protein.	up	16.2
Os06g0581500	Protein kinase-like domain containing protein.	up	15.3
Os04g0650700	Similar to L-asparaginase (L-asparagine amidohydrolase).	up	14.8
Os09g0359500	Protein kinase-like domain containing protein.	up	14
Os02g0818000	CBS domain containing protein.	up	13.5
Os02g0818000	CBS domain containing protein.	up	13.2
Os11g0671000	Similar to Dormancy-associated protein.	up	13
Os10g0166600	Cytochrome P450 family protein.	up	12.6
Os07g0147500	Similar to Photosystem II 10 kDa polypeptide, chloroplast precursor.	up	12.3
Os11g0671000	Similar to Dormancy-associated protein.	up	11.9
Os06g0642500	Similar to Cytochrome P450 71A1 (EC 1.14.-.-) (CYPLXXIA1) (ARP-2).	up	11.8
Os09g0458500	Non-protein coding transcript, uncharacterized transcript.	up	11.7
Os08g0378000	Conserved hypothetical protein.	up	11.6
Os02g0818000	CBS domain containing protein.	up	11.5
Os06g0642500	Similar to Cytochrome P450 71A1 (EC 1.14.-.-) (CYPLXXIA1) (ARP-2).	up	11.5
Os04g0370900	Conserved hypothetical protein.	up	11.3
Os03g0664800	GCN5-related N-acetyltransferase domain containing protein.	up	11.1
Os08g0351300	Hypothetical protein.	up	11
Os01g0117200	Similar to ARK protein (Fragment).	up	10.6
Os04g0174100	Cytochrome P450 family protein.	up	10.5
Os06g0147100	Conserved hypothetical protein.	up	10.4
Os06g0147100	Conserved hypothetical protein.	up	10.3
Os11g0433300	TRAF-like domain containing protein.	up	9.9
Os11g0479000	Conserved hypothetical protein.	up	9.6
Os04g0202800	Curculin-like (mannose-binding) lectin domain containing protein.	up	9.3
Os02g0654700	Similar to Ethylene-responsive transcription factor 5 (Ethylene-responsive element binding factor 5) (EREBP-5) (AtERF5).	up	9.3
Os04g0201500	Amino acid/polyamine transporter II family protein.	up	9.2
Os08g0378000	Conserved hypothetical protein.	up	9.2
Os06g0582600	Similar to Cysteine proteinase.	up	9.1
Os12g0217800	Non-protein coding transcript, unclassifiable transcript.	up	9
Os03g0830500	Similar to PGPS/D12.	up	8.9
Os04g0679400	Similar to Ripening-associated protein (Fragment).	up	8.7
Os12g0506500	Galactokinase/homoserine kinase family protein.	up	8.5
Os11g0567800	Similar to HcrVf2 protein.	up	8.4
Os02g0818000	CBS domain containing protein.	up	8.4
Os02g0609900	Leucine rich repeat, N-terminal domain containing protein.	up	8.3
Os07g0670300	C2 calcium/lipid-binding region, CaLB domain containing protein.	up	8.2
Os02g0738200	U box domain containing protein.	up	8.1
Os03g0215400	Box protein (MADS box protein MADS1).	up	8.1
Os04g0679400	Similar to Ripening-associated protein (Fragment).	up	7.9
Os08g0260600	CD9/CD37/CD63 antigen family protein.	up	7.8
Os01g0975300	Similar to Typical P-type R2R3 Myb protein (Fragment).	up	7.7
Os02g0654700	Similar to Ethylene-responsive transcription factor 5 (Ethylene-responsive element binding factor 5) (EREBP-5) (AtERF5).	up	7.7
Os09g0424200	Glutamine amidotransferase class-I domain containing protein.	up	7.6
Os10g0580400	Similar to Urea active transporter-like protein.	up	7.6
Os05g0324700	Conserved hypothetical protein.	up	7.5
Os04g0680400	Similar to Allantoinase (EC 3.5.2.5).	up	7.5
Os09g0517100	Disease resistance protein family protein.	up	7.5
Os05g0344200	Conserved hypothetical protein.	up	7.5
Os05g0549800	Transcriptional factor B3 family protein.	up	7.4
Os01g0111700	Conserved hypothetical protein.	up	7.4
Os07g0532800	Peptidase A1, pepsin family protein.	up	7.3
Os09g0505000	Zinc finger, RING-type domain containing protein.	up	7.3
Os11g0229500	Similar to NBS-LRR protein (Fragment).	up	7.3
Os11g0229500	Similar to NBS-LRR protein (Fragment).	up	7.3
Os05g0344200	Conserved hypothetical protein.	up	7.2
Os10g0562200	Similar to Lipase-like protein.	up	7.2
Os04g0368000	EGF domain containing protein.	up	7.2
Os09g0417800	WRKY transcription factor 62.	up	7.1
Os07g0133100	Legume lectin, beta domain containing protein.	up	7
Os09g0471500	Protein kinase-like domain containing protein.	up	7
Os01g0909600	Retrotransposon gag protein family protein.	up	6.9
Os10g0531400	Conserved hypothetical protein.	up	6.9
Os01g0681800	Conserved hypothetical protein.	up	6.9
Os01g0881800	Conserved hypothetical protein.	up	6.8
Os04g0369100	Protein kinase-like domain containing protein.	up	6.8
Os11g0625900	Protein kinase-like domain containing protein.	up	6.8
Os04g0616700	Protein kinase-like domain containing protein.	up	6.7
Os07g0518500	Cytochrome P450 family protein.	up	6.7
Os10g0531400	Conserved hypothetical protein.	up	6.7
Os12g0555200	Similar to Probenazole-inducible protein PBZ1.	up	6.7
Os02g0498100	Conserved hypothetical protein.	up	6.7
Os11g0149400	Phytosulfokines 2 precursor [Contains: Phytosulfokine-alpha (PSK- alpha) (Phytosulfokine-a); Phytosulfokine-beta (PSK-beta) (Phytosulfokine-b)].	up	6.6
Os01g0888900	Conserved hypothetical protein.	up	6.6
Os02g0215700	Protein kinase-like domain containing protein.	up	6.6
Os01g0786700	Conserved hypothetical protein.	up	6.5
Os01g0975300	Similar to Typical P-type R2R3 Myb protein (Fragment).	up	6.5
Os06g0128800	Conserved hypothetical protein.	up	6.5
Os04g0611400	Similar to Vacuolar sorting receptor 7 precursor (AtVSR7) (Epidermal growth factor receptor-like protein 3) (AtELP3) (BP80-like protein f) (AtBP80f).	up	6.4
Os01g0847100	Conserved hypothetical protein.	up	6.3
Os09g0356800	Protein kinase-like domain containing protein.	up	6.3
Os09g0357400	Disease resistance protein family protein.	up	6.3
Os03g0657400	DNA-binding WRKY domain containing protein.	up	6.3
Os03g0830200	Protein of unknown function Cys-rich family protein.	up	6.3
Os01g0841700	RPP17-1.	up	6.2
Os06g0210400	Legume lectin, beta domain containing protein.	up	6.2
Os02g0585200	Heavy metal transport/detoxification protein domain containing protein.	up	6.2
Os05g0188100	Conserved hypothetical protein.	up	6.1
Os07g0130800	Similar to Resistance protein candidate (Fragment).	up	6
Os01g0975300	Similar to Typical P-type R2R3 Myb protein (Fragment).	up	6
Os04g0368800	EGF domain containing protein.	up	6
Os06g0673700	Conserved hypothetical protein.	up	6
Os04g0122000	Leucine rich repeat, N-terminal domain containing protein.	up	5.9
Os02g0471300	FAD dependent oxidoreductase family protein.	up	5.9
Os09g0457700	Conserved hypothetical protein.	up	5.9
Os03g0416500	6-phosphogluconolactonase domain containing protein.	up	5.8
Os01g0826400	WRKY transcription factor 24 (WRKY24).	up	5.8
Os05g0409500	Similar to MtN21 protein.	up	5.8
Os01g0668600	Curculin-like (mannose-binding) lectin domain containing protein.	up	5.7
Os08g0247600	Leucine rich repeat, N-terminal domain containing protein.	up	5.7
Os01g0841700	RPP17-1.	up	5.7
Os07g0133000	Protein kinase domain containing protein.	up	5.7
Os01g0847100	Conserved hypothetical protein.	up	5.7
Os01g0950700	Similar to Pathogen-induced calmodulin-binding protein (Fragment).	up	5.7
Os09g0276600	Non-protein coding transcript, uncharacterized transcript.	up	5.7
Os01g0826400	WRKY transcription factor 24 (WRKY24).	up	5.6
Os10g0580400	Similar to Urea active transporter-like protein.	up	5.6
Os10g0570200	Similar to RIR1b protein precursor.	up	5.5
Os01g0102900	Light regulated Lir1 family protein.	up	5.5
Os06g0692700	Leucine rich repeat, N-terminal domain containing protein.	up	5.5
Os04g0635500	Similar to Wound induced protein (Fragment).	up	5.4
Os12g0431100	AAA ATPase domain containing protein.	up	5.4
Os04g0480500	Leucine rich repeat, N-terminal domain containing protein.	up	5.4
Os01g0882800	Similar to Amino acid carrier (Fragment).	up	5.4
Os10g0158000	Non-protein coding transcript, putative npRNA.	up	5.4
Os02g0585100	Heavy metal transport/detoxification protein domain containing protein.	up	5.4
Os09g0471800	Protein kinase-like domain containing protein.	up	5.4
Os01g0898600	Conserved hypothetical protein.	up	5.3
Os03g0223100	Cytochrome P450 family protein.	up	5.3
Os03g0594400	Monosaccharide transporter 2.	up	5.3
Os01g0916100	Conserved hypothetical protein.	up	5.3
Os03g0412400	Conserved hypothetical protein.	up	5.3
Os01g0750500	Protein of unknown function DUF814 domain containing protein.	up	5.2
Os01g0542700	Eukaryotic transcription factor, DNA-binding domain containing protein.	up	5.2
Os02g0533700	Conserved hypothetical protein.	up	5.2
Os04g0635400	Conserved hypothetical protein.	up	5.2
Os07g0670800	Similar to 60S ribosomal protein L19-3.	up	5.2
Os01g0613800	Peptidase C1A, papain family protein.	up	5.1
Os07g0518500	Cytochrome P450 family protein.	up	5.1
Os05g0491200	Similar to SNF1 kinase complex anchoring protein (Fragment).	up	5.1
Os07g0671000	Conserved hypothetical protein.	up	5.1
Os12g0210400	Protein kinase-like domain containing protein.	up	5.1
Os07g0122100	Protein of unknown function DUF1719, Oryza sativa family protein.	up	5.1
Os11g0149400	Phytosulfokines 2 precursor [Contains: Phytosulfokine-alpha (PSK- alpha) (Phytosulfokine-a); Phytosulfokine-beta (PSK-beta) (Phytosulfokine-b)].	up	5
Os04g0368000	EGF domain containing protein.	up	5
Os01g0544200	Cytochrome P450 family protein.	up	5
Os03g0357200	Non-protein coding transcript, unclassifiable transcript.	up	5
Os07g0623200	Heavy metal transport/detoxification protein domain containing protein.	up	4.9
Os06g0625300	Peptidoglycan-binding LysM domain containing protein.	up	4.9
Os03g0109300	Similar to Lysine decarboxylase-like protein.	up	4.9
Os01g0102900	Light regulated Lir1 family protein.	up	4.9
Os07g0538200	Protein of unknown function DUF26 domain containing protein.	up	4.9
Os07g0518500	Cytochrome P450 family protein.	up	4.8
Os08g0173300	Conserved hypothetical protein.	up	4.8
Os03g0342900	Dormancyauxin associated family protein.	up	4.8
Os04g0369000	Major sperm protein domain containing protein.	up	4.7
Os07g0623200	Heavy metal transport/detoxification protein domain containing protein.	up	4.7
Os11g0189600	Similar to Cycloartenol synthase.	up	4.7
Os10g0486100	Similar to Cytochrome P450-like protein (CYP86B1).	up	4.7
Os01g0544200	Cytochrome P450 family protein.	up	4.7
Os12g0255200	Staphylococcus nuclease (SNase-like) domain containing protein.	up	4.6
Os10g0358700	Tetratricopeptide-like helical domain containing protein.	up	4.6
Os03g0223100	Cytochrome P450 family protein.	up	4.6
Os07g0106200	Similar to Hexose transporter.	up	4.6
Os01g0307500	Cation transporter family protein.	up	4.6
Os08g0173600	Hypothetical protein.	up	4.6
Os03g0746900	Protein of unknown function DUF1677, plant family protein.	up	4.6
Os03g0342900	Dormancyauxin associated family protein.	up	4.6
Os04g0691000	Conserved hypothetical protein.	up	4.5
Os02g0226500	Non-protein coding transcript, unclassifiable transcript.	up	4.5
Os10g0130500	Peptidase C48, SUMO/Sentrin/Ubl1 family protein.	up	4.5
Os01g0137200	Similar to Receptor serine/threonine kinase.	up	4.5
Os07g0623200	Heavy metal transport/detoxification protein domain containing protein.	up	4.5
Os02g0277700	Leucine-rich repeat, plant specific containing protein.	up	4.5
Os03g0223100	Cytochrome P450 family protein.	up	4.5
Os10g0562900	Pathogenesis-related transcriptional factor and ERF domain containing protein.	up	4.5
Os12g0438400	Hypothetical protein.	up	4.4
Os09g0115900	Conserved hypothetical protein.	up	4.4
Os06g0192800	Similar to RING-H2 finger protein ATL1R (RING-H2 finger protein ATL8).	up	4.4
Os03g0737000	CBS domain containing protein.	up	4.4
Os09g0115900	Conserved hypothetical protein.	up	4.4
Os01g0957200	Conserved hypothetical protein.	up	4.3
Os12g0281300	Similar to Pi-ta protein.	up	4.3
Os03g0175200	Mitochondrial substrate carrier family protein.	up	4.3
Os03g0737000	CBS domain containing protein.	up	4.3
Os01g0722700	Similar to Hexokinase.	up	4.3
Os04g0254300	Conserved hypothetical protein.	up	4.3
Os01g0973100	Protein of unknown function DUF239, plant domain containing protein.	up	4.3
Os03g0152700	RNA-binding S4 domain containing protein.	up	4.3
Os04g0616700	Protein kinase-like domain containing protein.	up	4.3
Os04g0205200	Disease resistance protein family protein.	up	4.3
Os11g0561100		up	4.2
Os03g0425300	Similar to Diacylglycerol kinase 1 (EC 2.7.1.107) (Diglyceride kinase 1) (DGK 1) (DAG kinase 1).	up	4.2
Os07g0106200	Similar to Hexose transporter.	up	4.2
Os05g0187100	Similar to Hexokinase.	up	4.2
Os01g0543600	Cytochrome P450 family protein.	up	4.2
Os10g0469700	Leucine-rich repeat, typical subtype containing protein.	up	4.2
Os02g0209300	Non-protein coding transcript, unclassifiable transcript.	up	4.2
Os04g0616700	Protein kinase-like domain containing protein.	up	4.2
Os09g0339000	Protein kinase-like domain containing protein.	up	4.2
Os03g0762300	Similar to Peroxidase 51 precursor (EC 1.11.1.7) (Atperox P51) (ATP37).	up	4.2
Os12g0547600	Calmodulin binding protein-like family protein.	up	4.2
Os03g0860600	Similar to 2-oxoglutarate-dependent oxygenase.	up	4.1
Os03g0342900	Dormancyauxin associated family protein.	up	4.1
Os07g0588800	Conserved hypothetical protein.	up	4.1
Os02g0471100	Conserved hypothetical protein.	up	4.1
Os08g0421100	Cyclin-like domain containing protein.	up	4.1
Os06g0711200	Conserved hypothetical protein.	up	4.1
Os06g0215900	Similar to Oxo-phytodienoic acid reductase.	up	4.1
Os07g0180700	Similar to Major facilitator superfamily antiporter.	up	4.1
Os04g0405300	Similar to Stem secoisolariciresinol dehydrogenase (Fragment).	up	4.1
Os03g0140300	Conserved hypothetical protein.	up	4.1
Os06g0726300	Similar to NAM-like protein.	up	4.1
Os02g0632800	Protein kinase-like domain containing protein.	up	4
Os01g0115100	Hypothetical protein.	up	4
Os05g0188300	Conserved hypothetical protein.	up	4
Os01g0602400	Similar to Cytochrome P450 monooxygenase CYP72A5 (Fragment).	up	4
Os01g0602200	Similar to Cytochrome P450 monooxygenase CYP72A5 (Fragment).	up	4
Os01g0607200	Amino acid permease subfamily protein.	up	4
Os07g0635300	Similar to Cytochrome P450.	up	4
Os08g0263100	Conserved hypothetical protein.	up	4
Os12g0120400	Similar to ATPase-like protein.	up	3.9
Os09g0128400	Conserved hypothetical protein.	up	3.9
Os08g0427700	Histone H2A family protein.	up	3.9
Os01g0851000	PfkB domain containing protein.	up	3.9
Os08g0457400	Similar to Avr9/Cf-9 induced kinase 1.	up	3.9
Os08g0277200	Similar to Cinnamoyl-CoA reductase (EC 1.2.1.44).	up	3.9
Os03g0411800	Similar to Metal transport protein.	up	3.9
Os05g0453100	Hypothetical protein.	up	3.9
Os04g0638800	Protein of unknown function DUF617, plant family protein.	up	3.9
Os09g0268300	Similar to Monosaccharide transporter.	up	3.9
Os03g0594900	Cytochrome P450 family protein.	up	3.9
Os01g0178900	Hypothetical protein.	up	3.9
Os12g0637700	Nodulin-like domain containing protein.	up	3.8
Os12g0265900	Protein kinase-like domain containing protein.	up	3.8
Os09g0515400	Conserved hypothetical protein.	up	3.8
Os04g0587400	Protein of unknown function DUF250 domain containing protein.	up	3.8
Os07g0637000	Similar to CBL-interacting serine/threonine-protein kinase 1 (EC 2.7.1.37) (SOS2- like protein kinase PKS13) (SNF1-related kinase 3.16).	up	3.8
Os01g0750500	Protein of unknown function DUF814 domain containing protein.	up	3.8
Os04g0524600	Oligopeptide transporter OPT superfamily protein.	up	3.8
Os09g0371200	Major facilitator superfamily MFS_1 protein.	up	3.8
Os11g0667600		up	3.8
Os04g0616300	Protein kinase domain containing protein.	up	3.8
Os06g0280900	Conserved hypothetical protein.	up	3.7
Os05g0278500	Transferase family protein.	up	3.7
Os01g0115100	Hypothetical protein.	up	3.7
Os07g0588800	Conserved hypothetical protein.	up	3.7
Os06g0671600	Conserved hypothetical protein.	up	3.7
Os05g0321600	Conserved hypothetical protein.	up	3.7
Os11g0111200	Conserved hypothetical protein.	up	3.7
Os07g0635200	Cytochrome P450 family protein.	up	3.7
Os04g0219800	Hypothetical protein.	up	3.7
Os09g0449600	Similar to Aconitate hydratase, cytoplasmic (EC 4.2.1.3) (Citrate hydro-lyase) (Aconitase).	up	3.7
Os08g0357300	Similar to BZIP DNA-binding protein.	up	3.7
Os06g0560000	Ferroportin1 family protein.	up	3.6
Os05g0574300	Similar to Histone H2B.2.	up	3.6
Os01g0183300	Endonuclease/exonuclease/phosphatase domain containing protein.	up	3.6
Os03g0425300	Similar to Diacylglycerol kinase 1 (EC 2.7.1.107) (Diglyceride kinase 1) (DGK 1) (DAG kinase 1).	up	3.6
Os10g0557900	Peptidase M10A and M12B, matrixin and adamalysin family protein.	up	3.6
Os03g0416500	6-phosphogluconolactonase domain containing protein.	up	3.6
Os04g0469000	Heavy metal transport/detoxification protein domain containing protein.	up	3.6
Os04g0645700	Non-protein coding transcript, uncharacterized transcript.	up	3.6
Os04g0630100	NAD-dependent epimerase/dehydratase family protein.	up	3.6
Os01g0727800	Protease-associated PA domain containing protein.	up	3.6
Os11g0149100	Protein of unknown function DUF296 domain containing protein.	up	3.6
Os01g0167100	Conserved hypothetical protein.	up	3.6
Os07g0151200	Major facilitator superfamily protein.	up	3.6
Os07g0106200	Similar to Hexose transporter.	up	3.6
Os12g0281300	Similar to Pi-ta protein.	up	3.6
Os04g0169100	Similar to Ethylene receptor.	up	3.6
Os03g0154100	Aromatic-ring hydroxylase family protein.	up	3.6
Os04g0465500	GCN5-related N-acetyltransferase domain containing protein.	up	3.5
Os04g0477000	NPH3 domain containing protein.	up	3.5
Os03g0342900	Dormancyauxin associated family protein.	up	3.5
Os04g0563300	Cyclin-like F-box domain containing protein.	up	3.5
Os03g0146600	Hypothetical protein.	up	3.5
Os01g0160800	Similar to Protein synthesis inhibitor II (EC 3.2.2.22) (Ribosome-inactivating protein II) (rRNA N-glycosidase).	up	3.5
Os07g0106200	Similar to Hexose transporter.	up	3.5
Os11g0305300	Non-protein coding transcript, putative npRNA.	up	3.4
Os09g0271100	Hypothetical protein.	up	3.4
Os02g0684500	Similar to Histone H4.	up	3.4
Os07g0130800	Similar to Resistance protein candidate (Fragment).	up	3.4
Os03g0342900	Dormancyauxin associated family protein.	up	3.4
Os09g0379600	Homeodomain-like containing protein.	up	3.4
Os04g0324100	UDP-glucuronosyl/UDP-glucosyltransferase family protein.	up	3.4
Os01g0690800	Protein kinase-like domain containing protein.	up	3.4
Os06g0171900	Similar to GAMYB-binding protein (Fragment).	up	3.4
Os02g0106100	Similar to Fructosyltransferase.	up	3.4
Os11g0533800	Cyclin-like F-box domain containing protein.	up	3.4
Os10g0337700	Similar to MFP1 attachment factor 1.	up	3.4
Os08g0120500	Similar to Topoisomerase-like protein.	up	3.3
Os04g0465500	GCN5-related N-acetyltransferase domain containing protein.	up	3.3
Os11g0669100	Calmodulin binding protein-like family protein.	up	3.3
Os05g0519600	Similar to 4-methyl-5(B-hydroxyethyl)-thiazol monophosphate biosynthesis enzyme.	up	3.3
Os10g0503800	Similar to Remorin.	up	3.3
Os06g0171900	Similar to GAMYB-binding protein (Fragment).	up	3.3
Os07g0568500	Conserved hypothetical protein.	up	3.3
Os05g0563300	Conserved hypothetical protein.	up	3.3
Os03g0348200	Terpene synthase-like domain containing protein.	up	3.3
Os07g0504700		up	3.3
Os04g0169100	Similar to Ethylene receptor.	up	3.3
Os06g0114300		up	3.3
Os01g0217500	DJ-1 family protein.	up	3.3
Os08g0392700	Conserved hypothetical protein.	up	3.3
Os09g0459500	Hypothetical protein.	up	3.3
Os11g0630300	Hypothetical protein.	up	3.3
Os08g0389700	Protein of unknown function DUF81 family protein.	up	3.3
Os12g0277000	U box domain containing protein.	up	3.3
Os04g0559400	Similar to Branched-chain-amino-acid aminotransferase 5, chloroplast precursor (EC 2.6.1.42) (Atbcat-5).	up	3.3
Os11g0597700	Conserved hypothetical protein.	up	3.3
Os01g0310800	Similar to Pto kinase interactor 1.	up	3.3
Os12g0512100	Sugar transporter family protein.	up	3.3
Os11g0173500	Protein kinase-like domain containing protein.	up	3.3
Os11g0598500	NB-ARC domain containing protein.	up	3.2
Os05g0586900	Conserved hypothetical protein.	up	3.2
Os06g0159600	U box domain containing protein.	up	3.2
Os07g0684400	Conserved hypothetical protein.	up	3.2
Os01g0759400	OsPK7.	up	3.2
Os07g0631700	EF-Hand type domain containing protein.	up	3.2
Os05g0594500	Invasin/intimin cell-adhesion domain containing protein.	up	3.2
Os03g0617500	Cyclin-like domain containing protein.	up	3.2
Os11g0147800	Similar to Wali7 protein (Fragment).	up	3.2
Os12g0127200	Harpin-induced 1 domain containing protein.	up	3.2
Os08g0197500	Cyclin-like F-box domain containing protein.	up	3.2
Os10g0192500		up	3.2
Os02g0827600	Conserved hypothetical protein.	up	3.2
Os04g0573900	Similar to Cytochrome P450-like protein.	up	3.2
Os11g0226900	Conserved hypothetical protein.	up	3.2
Os01g0147400	Region of unknown function XH domain containing protein.	up	3.2
Os06g0288100	Similar to Receptor-like protein kinase.	up	3.2
Os01g0192300	Similar to I-box binding factor (Fragment).	up	3.1
Os06g0477600	Non-protein coding transcript, putative npRNA.	up	3.1
Os08g0233600	Non-protein coding transcript, uncharacterized transcript.	up	3.1
Os01g0721000	Protein kinase-like domain containing protein.	up	3.1
Os07g0673400	Universal stress protein (Usp) family protein.	up	3.1
Os08g0386200	WRKY transcription factor 69.	up	3.1
Os11g0204100	Conserved hypothetical protein.	up	3.1
Os04g0509600	Similar to Ammonium transporter Amt1;2 (Fragment).	up	3.1
Os01g0102400	Histone-fold domain containing protein.	up	3.1
Os01g0192300	Similar to I-box binding factor (Fragment).	up	3.1
Os11g0130400	Harpin-induced 1 domain containing protein.	up	3.1
Os01g0110700	Similar to Phosphoenolpyruvate carboxylase (EC 4.1.1.31).	up	3.1
Os01g0114600	Similar to Receptor-like kinase ARK1AS (Fragment).	up	3.1
Os01g0859200	Esterase/lipase/thioesterase domain containing protein.	up	3.1
Os04g0573900	Similar to Cytochrome P450-like protein.	up	3.1
Os06g0279600		up	3.1
Os03g0272900	DVL family protein.	up	3.1
Os01g0116500	Conserved hypothetical protein.	up	3.1
Os01g0335600	Conserved hypothetical protein.	up	3.1
Os06g0564700	Similar to Cysteine synthase (EC 4.2.99.8).	up	3
Os07g0189700	Conserved hypothetical protein.	up	3
Os03g0254200	Aromatic amino acid permease family protein.	up	3
Os05g0594500	Invasin/intimin cell-adhesion domain containing protein.	up	3
Os05g0234700	Zinc finger, TTF-type domain containing protein.	up	3
Os03g0594400	Monosaccharide transporter 2.	up	3
Os08g0299400	Similar to MGDG synthase type A.	down	225.4
Os10g0361000	Lipoxygenase, LH2 domain containing protein.	down	83.8
Os06g0653200	Basic helix-loop-helix dimerisation region bHLH domain containing protein.	down	76.1
Os03g0406100	SPX, N-terminal domain containing protein.	down	69.9
Os11g0658900	Lipase, class 3 family protein.	down	52.8
Os01g0899700	Pollen Ole e 1 allergen and extensin domain containing protein.	down	47.6
Os01g0941800	Phosphoesterase At2g46880 family protein.	down	36.6
Os12g0511200	Hly-III related proteins family protein.	down	28.5
Os03g0780800	Fatty acid hydroxylase domain containing protein.	down	26
Os09g0411500		down	25.4
Os07g0523400	Conserved hypothetical protein.	down	25.1
Os02g0802600		down	24.4
Os10g0531900	Similar to BZIP-like protein.	down	24.2
Os10g0392600	SPX, N-terminal domain containing protein.	down	24
Os02g0797300	Similar to Plasma membrane H+-ATPase (EC 3.6.1.3).	down	23.1
Os03g0210500	Protein of unknown function DUF538 family protein.	down	22.7
Os12g0503000	Similar to Allantoin permease.	down	22.1
Os08g0299300	Conserved hypothetical protein.	down	21
Os12g0541700	Similar to Rapid alkalinization factor 2.	down	20
Os05g0400500	Hypothetical protein.	down	18.5
Os08g0280100	Similar to Phytase.	down	18
Os07g0523600	Similar to Glucose-6-phosphate/phosphate-translocator precursor.	down	18
Os03g0184100	Hypothetical protein.	down	17.1
Os09g0489200	Transcription factor jumonji/aspartyl beta-hydroxylase domain containing protein.	down	17
Os08g0280100	Similar to Phytase.	down	16.9
Os12g0187800	Conserved hypothetical protein.	down	16
Os08g0520900	Similar to Isoamylase (Fragment).	down	15.3
Os04g0493100	Basic helix-loop-helix dimerisation region bHLH domain containing protein.	down	13.9
Os08g0535700	Glycerophosphoryl diester phosphodiesterase family protein.	down	13.5
Os03g0780800	Fatty acid hydroxylase domain containing protein.	down	12.8
Os06g0196200	Conserved hypothetical protein.	down	12.6
Os10g0389500	Conserved hypothetical protein.	down	12.4
Os02g0781400	Similar to 20 kDa chaperonin, chloroplast precursor (Protein Cpn21) (Chloroplast protein Cpn10) (Chloroplast chaperonin 10) (Ch-CPN10).	down	12.4
Os08g0480400	Protein of unknown function DUF1637 family protein.	down	12.3
Os03g0199500	Conserved hypothetical protein.	down	12.1
Os07g0691700	Conserved hypothetical protein.	down	11.8
Os10g0202900	Conserved hypothetical protein.	down	11.7
Os02g0136000	Plant regulator RWP-RK domain containing protein.	down	11.5
Os10g0490800	Similar to NtPRp27.	down	11.4
Os10g0530900	Similar to Glutathione S-transferase GST 30 (EC 2.5.1.18).	down	10.8
Os05g0529900	Protein of unknown function DUF284, transmembrane eukaryotic family protein.	down	10.7
Os06g0156400	Lipolytic enzyme, G-D-S-L family protein.	down	10.7
Os02g0756800	Phosphate-induced protein 1 conserved region family protein.	down	10.3
Os05g0227600	Quinonprotein alcohol dehydrogenase-like domain containing protein.	down	10.1
Os01g0303300	Mitochondrial import inner membrane translocase, subunit Tim17/22 family protein.	down	10
Os04g0185600	Phosphate permease family protein.	down	10
Os01g0327100	Haem peroxidase family protein.	down	10
Os06g0696600	Similar to Xyloglucan endo-transglycosylase homolog.	down	9.8
Os04g0223500	FAD dependent oxidoreductase family protein.	down	9.8
Os02g0656100	Conserved hypothetical protein.	down	9.8
Os12g0472500	Glutelin family protein.	down	9.6
Os04g0460300	Amino acid/polyamine transporter II family protein.	down	9.6
Os03g0115700	Short-chain dehydrogenase/reductase SDR family protein.	down	9.6
Os10g0530900	Similar to Glutathione S-transferase GST 30 (EC 2.5.1.18).	down	9.5
Os01g0758200	Similar to Dof2 (Fragment).	down	9.3
Os07g0677900	Protein of unknown function DUF827, plant family protein.	down	9.2
Os10g0491000	Plant Basic Secretory Protein family protein.	down	9.1
Os04g0223500	FAD dependent oxidoreductase family protein.	down	9
Os10g0530900	Similar to Glutathione S-transferase GST 30 (EC 2.5.1.18).	down	8.9
Os07g0677900	Protein of unknown function DUF827, plant family protein.	down	8.6
Os07g0178600	Similar to Heat shock transcription factor 29 (Fragment).	down	8.2
Os03g0415200	Similar to MAP3K protein kinase-like protein.	down	8.2
Os07g0178600	Similar to Heat shock transcription factor 29 (Fragment).	down	8.2
Os01g0327100	Haem peroxidase family protein.	down	8
Os11g0210500	Alcohol dehydrogenase 2.	down	7.9
Os11g0151800	Similar to Purple acid phosphatase.	down	7.9
Os03g0143200	Non-protein coding transcript, unclassifiable transcript.	down	7.9
Os04g0640900	Lambda repressor-like, DNA-binding domain containing protein.	down	7.9
Os07g0178600	Similar to Heat shock transcription factor 29 (Fragment).	down	7.8
Os10g0483400	Protein kinase-like domain containing protein.	down	7.5
Os12g0104300	Clp, N terminal domain containing protein.	down	7.4
Os02g0693700	Similar to P-glycoprotein ABCB5.	down	7.4
Os06g0651200	Conserved hypothetical protein.	down	7.4
Os06g0193200	Similar to Pectin methylesterase 8 (Fragment).	down	7.4
Os02g0732400	ZIM domain containing protein.	down	7.3
Os01g0871600	TGF-beta receptor, type I/II extracellular region family protein.	down	7.1
Os09g0451000	Similar to 1-aminocyclopropane-1-carboxylate oxidase 1 (EC 1.14.17.4) (ACC oxidase 1) (Ethylene-forming enzyme) (EFE).	down	7.1
Os10g0514500		down	7
Os03g0238600	Similar to Purple acid phosphatase.	down	7
Os07g0552800	Cellulose synthase family protein.	down	6.9
Os01g0142300	Glycosyl transferase, group 1 domain containing protein.	down	6.9
Os01g0306400	Conserved hypothetical protein.	down	6.8
Os03g0687700	Conserved hypothetical protein.	down	6.8
Os07g0106000	Metallophosphoesterase domain containing protein.	down	6.8
Os12g0493900	Armadillo-like helical domain containing protein.	down	6.7
Os07g0165200	Regulator of chromosome condensation/beta-lactamase-inhibitor protein II domain containing protein.	down	6.6
Os06g0694200	Lipolytic enzyme, G-D-S-L family protein.	down	6.6
Os09g0394600	Inositol polyphosphate related phosphatase domain containing protein.	down	6.5
Os01g0313300	Similar to EREBP-3 protein (Fragment).	down	6.5
Os03g0205700	BTB domain containing protein.	down	6.5
Os08g0443800	CD9/CD37/CD63 antigen family protein.	down	6.4
Os01g0142300	Glycosyl transferase, group 1 domain containing protein.	down	6.4
Os10g0450400	Protein of unknown function DUF594 family protein.	down	6.4
Os05g0541100	IQ calmodulin-binding region domain containing protein.	down	6.3
Os02g0776900	Growth-regulating factor 1.	down	6.2
Os11g0701900	Glycoside hydrolase, family 18 protein.	down	6.2
Os10g0389800	Protein kinase-like domain containing protein.	down	6.2
Os07g0119400	Similar to Pectinesterase like protein.	down	6.2
Os08g0409900	Major facilitator superfamily protein.	down	6.1
Os07g0563400	Protein of unknown function DUF761, plant family protein.	down	6
Os09g0451000	Similar to 1-aminocyclopropane-1-carboxylate oxidase 1 (EC 1.14.17.4) (ACC oxidase 1) (Ethylene-forming enzyme) (EFE).	down	6
Os08g0434100	Similar to S-like ribonuclease (RNase PD2) (Fragment).	down	6
Os05g0114000	Similar to PRLI-interacting factor F (Fragment).	down	6
Os02g0661900	Similar to Vesicle-associated membrane protein-associated protein B/C (VAMP- associated protein B/C) (VAMP-B/VAMP-C) (VAP-B/VAP-C). Splice isoform 2.	down	5.9
Os01g0376700	Similar to Sucrose-phosphatase (EC 3.1.3.24).	down	5.9
Os06g0203600	Conserved hypothetical protein.	down	5.8
Os09g0480200	Conserved hypothetical protein.	down	5.8
Os01g0776600	Similar to Purple acid phosphatase (EC 3.1.3.2).	down	5.8
Os11g0242600	Protein of unknown function DUF579, plant family protein.	down	5.7
Os10g0323600	Profilin A [Oryza sativa (japonica cultivar-group)].	down	5.7
Os05g0447700	Ferritin/ribonucleotide reductase-like family protein.	down	5.7
Os09g0451000	Similar to 1-aminocyclopropane-1-carboxylate oxidase 1 (EC 1.14.17.4) (ACC oxidase 1) (Ethylene-forming enzyme) (EFE).	down	5.7
Os01g0776600	Similar to Purple acid phosphatase (EC 3.1.3.2).	down	5.7
Os01g0272800	Hypothetical protein.	down	5.7
Os08g0546400	UBA-like domain containing protein.	down	5.6
Os03g0602300	Cytochrome P450 85A1 (EC 1.14.-.-) (C6-oxidase) (OsDWARF) (Dwarf protein).	down	5.6
Os01g0941800	Phosphoesterase At2g46880 family protein.	down	5.6
Os05g0584600	AAA ATPase domain containing protein.	down	5.6
Os01g0776600	Similar to Purple acid phosphatase (EC 3.1.3.2).	down	5.6
Os01g0832900	Similar to Ser-Thr protein kinase-like protein.	down	5.5
Os03g0602300	Cytochrome P450 85A1 (EC 1.14.-.-) (C6-oxidase) (OsDWARF) (Dwarf protein).	down	5.5
Os07g0119700	Cupredoxin domain containing protein.	down	5.5
Os03g0602300	Cytochrome P450 85A1 (EC 1.14.-.-) (C6-oxidase) (OsDWARF) (Dwarf protein).	down	5.5
Os01g0647200	Non-protein coding transcript, unclassifiable transcript.	down	5.5
Os08g0434100	Similar to S-like ribonuclease (RNase PD2) (Fragment).	down	5.4
Os05g0130300	Conserved hypothetical protein.	down	5.4
Os01g0699400	Protein kinase-like domain containing protein.	down	5.4
Os10g0396300	Similar to MOB1.	down	5.4
Os08g0434100	Similar to S-like ribonuclease (RNase PD2) (Fragment).	down	5.4
Os04g0505200	Leucine-rich repeat, plant specific containing protein.	down	5.4
Os11g0434000	HAD-superfamily phosphatase subfamily IIIC domain containing protein.	down	5.3
Os08g0434100	Similar to S-like ribonuclease (RNase PD2) (Fragment).	down	5.3
Os05g0432200	Similar to Gibberellin-regulated protein 2 precursor.	down	5.3
Os07g0681300	Cytochrome P450 family protein.	down	5.3
Os11g0708900	Similar to Phenylalanine ammonia-lyase (EC 4.3.1.5) (Fragment).	down	5.3
Os05g0186000	Similar to 30S ribosomal protein S31, chloroplast (Fragment).	down	5.2
Os07g0134500	Metallophosphoesterase domain containing protein.	down	5.2
Os01g0899500	Conserved hypothetical protein.	down	5.2
Os06g0603600	Similar to Ids4-like protein.	down	5.2
Os03g0432100	Similar to Orthophosphate dikinase precursor (EC 2.7.9.1).	down	5.2
Os05g0100100	Conserved hypothetical protein.	down	5.2
Os05g0169200	WD40-like domain containing protein.	down	5.2
Os04g0505200	Leucine-rich repeat, plant specific containing protein.	down	5.1
Os01g0899500	Conserved hypothetical protein.	down	5.1
Os02g0753000	Similar to Trehalose-6-phosphate phosphatase.	down	5.1
Os02g0721700	Conserved hypothetical protein.	down	5.1
Os02g0127900	Hypothetical protein.	down	5.1
Os08g0439000	Phosphofructokinase family protein.	down	5.1
Os02g0778500	Conserved hypothetical protein.	down	5.1
Os09g0286600	Pathogenesis-related transcriptional factor and ERF domain containing protein.	down	5.1
Os01g0332100	Similar to Neutral invertase-like protein (Fragment).	down	5.1
Os07g0543100	Similar to Beta-amylase (EC 3.2.1.2).	down	5
Os04g0527400	Conserved hypothetical protein.	down	5
Os05g0584600	AAA ATPase domain containing protein.	down	4.9
Os03g0708000	Phospholipase A2 family protein.	down	4.9
Os01g0593200	Protein of unknown function DUF581 family protein.	down	4.9
Os01g0933200	Heavy metal transport/detoxification protein domain containing protein.	down	4.9
Os05g0534100	Acid phosphatase/vanadium-dependent haloperoxidase related family protein.	down	4.8
Os06g0715700	Protein of unknown function DUF803 family protein.	down	4.8
Os04g0619000	Similar to NAM (No apical meristem) protein-like.	down	4.7
Os03g0238800	Conserved hypothetical protein.	down	4.7
Os06g0143700	Similar to Sulfate transporter 2.	down	4.7
Os09g0513100	Similar to Nicotiana tabacum (clone 1) activating factor DNA sequence. (Fragment).	down	4.7
Os02g0753000	Similar to Trehalose-6-phosphate phosphatase.	down	4.7
Os04g0558700	Conserved hypothetical protein.	down	4.7
Os02g0744000	Conserved hypothetical protein.	down	4.7
Os01g0175100	Kv1.4 voltage-gated K+ channel family protein.	down	4.7
Os03g0238600	Similar to Purple acid phosphatase.	down	4.7
Os02g0188500	Ubiquitin domain containing protein.	down	4.6
Os01g0303600	RINGv domain containing protein.	down	4.6
Os01g0906000	Hypothetical protein.	down	4.6
Os02g0661900	Similar to Vesicle-associated membrane protein-associated protein B/C (VAMP- associated protein B/C) (VAMP-B/VAMP-C) (VAP-B/VAP-C). Splice isoform 2.	down	4.6
Os07g0298900	Heavy metal transport/detoxification protein domain containing protein.	down	4.5
Os07g0412100	Similar to Granule-bound starch synthase Ib, chloroplast precursor (EC 2.4.1.21) (Fragment).	down	4.5
Os07g0529700	Similar to Xyloglucan endo-transglycosylase-like protein.	down	4.5
Os01g0901800	Acid phosphatase/vanadium-dependent haloperoxidase related family protein.	down	4.5
Os02g0120800	Similar to Small GTP-binding protein (Fragment).	down	4.5
Os06g0264200	Zinc finger, B-box domain containing protein.	down	4.5
Os05g0177500	UDP-glucuronosyl/UDP-glucosyltransferase family protein.	down	4.5
Os03g0643700	Similar to GST6 protein (EC 2.5.1.18).	down	4.4
Os06g0212900	Heat shock protein Hsp70 family protein.	down	4.4
Os01g0310100	Similar to Phospholipase D p1 (EC 3.1.4.4) (AtPLDp1) (Phospholipase D1 PHOX and PX containing domain) (Phospholipase D zeta 1) (PLDzeta1).	down	4.4
Os05g0398800	Similar to Serine/threonine-protein kinase PBS1 (EC 2.7.1.37) (AvrPphB susceptible protein 1).	down	4.4
Os01g0769700	Similar to Resistance protein candidate (Fragment).	down	4.4
Os02g0198700	Similar to Subtilisin-like protease.	down	4.4
Os01g0839900	Thaumatin, pathogenesis-related family protein.	down	4.3
Os12g0566000	HCO3- transporter, eukaryote family protein.	down	4.3
Os05g0554400	Phosphatidyl serine synthase family protein.	down	4.3
Os09g0305300	Protein of unknown function DUF247, plant family protein.	down	4.3
Os08g0497300	Cellular retinaldehyde binding/alpha-tocopherol transport family protein.	down	4.3
Os03g0683800	Similar to Proline-rich protein APG-like.	down	4.3
Os07g0691200	Similar to D-alanine--D-alanine ligase B (EC 6.3.2.4) (D-alanylalanine synthetase B) (D-Ala-D-Ala ligase B).	down	4.2
Os09g0513100	Similar to Nicotiana tabacum (clone 1) activating factor DNA sequence. (Fragment).	down	4.2
Os01g0800500	Purple acid phosphatase, N-terminal domain containing protein.	down	4.2
Os10g0155100	Curculin-like (mannose-binding) lectin domain containing protein.	down	4.2
Os01g0769700	Similar to Resistance protein candidate (Fragment).	down	4.2
Os05g0518600	Similar to SL-TPS/P.	down	4.2
Os04g0486900	Acid phosphatase/vanadium-dependent haloperoxidase related family protein.	down	4.2
Os12g0566000	HCO3- transporter, eukaryote family protein.	down	4.2
Os08g0497300	Cellular retinaldehyde binding/alpha-tocopherol transport family protein.	down	4.2
Os01g0332100	Similar to Neutral invertase-like protein (Fragment).	down	4.2
Os09g0536700	Nodulin-like domain containing protein.	down	4.2
Os07g0103500	2OG-Fe(II) oxygenase domain containing protein.	down	4.1
Os03g0319400	CIPK-like protein 1 (EC 2.7.1.37) (OsCK1).	down	4.1
Os03g0319400	CIPK-like protein 1 (EC 2.7.1.37) (OsCK1).	down	4.1
Os01g0794100	Conserved hypothetical protein.	down	4.1
Os05g0387200	Similar to UDP-sulfoquinovose synthase, chloroplast precursor (EC 3.13.1.1) (Sulfite:UDP-glucose sulfotransferase) (Sulfolipid biosynthesis protein) (SoSQD1).	down	4.1
Os07g0556000	Cyclin-like domain containing protein.	down	4.1
Os01g0708900	Mitochondrial substrate carrier family protein.	down	4.1
Os10g0390500	Alanine aminotransferase.	down	4.1
Os01g0647200	Non-protein coding transcript, unclassifiable transcript.	down	4
Os09g0305300	Protein of unknown function DUF247, plant family protein.	down	4
Os11g0128900	Multi antimicrobial extrusion protein MatE family protein.	down	4
Os02g0167600	Non-protein coding transcript, putative npRNA.	down	4
Os04g0652700	Similar to Nuclease I.	down	3.9
Os01g0758300	Similar to Phosphoenolpyruvate carboxylase, housekeeping isozyme (EC 4.1.1.31) (PEPCase).	down	3.9
Os05g0490500	Conserved hypothetical protein.	down	3.9
Os05g0574100	Lipase, class 3 family protein.	down	3.9
Os09g0536700	Nodulin-like domain containing protein.	down	3.9
Os03g0120000	Hypothetical protein.	down	3.9
Os08g0433200	Conserved hypothetical protein.	down	3.8
Os01g0645900	Conserved hypothetical protein.	down	3.8
Os02g0167600	Non-protein coding transcript, putative npRNA.	down	3.8
Os06g0182100	Protein of unknown function DUF862, eukaryotic domain containing protein.	down	3.8
Os09g0279800	Conserved hypothetical protein.	down	3.8
Os12g0216000	Conserved hypothetical protein.	down	3.8
Os02g0175400	Similar to Vacuolar H(+)-ATPase subunit A (Fragment).	down	3.8
Os03g0327600	Ricin B-related lectin domain containing protein.	down	3.8
Os01g0267800	Protein kinase-like domain containing protein.	down	3.8
Os01g0727100	Glycosyl transferase, family 8 protein.	down	3.8
Os06g0298100	Conserved hypothetical protein.	down	3.8
Os04g0689700	Nucleotide-binding, alpha-beta plait domain containing protein.	down	3.8
Os01g0332100	Similar to Neutral invertase-like protein (Fragment).	down	3.7
Os03g0192700	Similar to Myo-inositol-1-phosphate synthase.	down	3.7
Os07g0638100	TolB, C-terminal domain containing protein.	down	3.7
Os04g0460600	Similar to NAM / CUC2-like protein.	down	3.7
Os01g0901800	Acid phosphatase/vanadium-dependent haloperoxidase related family protein.	down	3.7
Os07g0115500	Conserved hypothetical protein.	down	3.7
Os02g0819400	Globin-like family protein.	down	3.7
Os03g0287100	Phosphatidylinositol transfer protein family protein.	down	3.7
Os02g0594800	No apical meristem (NAM) protein domain containing protein.	down	3.7
Os08g0531300	Sua5/YciO/YrdC/YwlC domain containing protein.	down	3.6
Os12g0520200	Phenylalanine/histidine ammonia-lyase family protein.	down	3.6
Os08g0531300	Sua5/YciO/YrdC/YwlC domain containing protein.	down	3.6
Os03g0192700	Similar to Myo-inositol-1-phosphate synthase.	down	3.6
Os04g0583500	Similar to Expansin 4 (Fragment).	down	3.6
Os08g0379200	ATPase, P-type, K/Mg/Cd/Cu/Zn/Na/Ca/Na/H-transporter family protein.	down	3.6
Os04g0583500	Similar to Expansin 4 (Fragment).	down	3.5
Os01g0659800	C2 calcium/lipid-binding region, CaLB domain containing protein.	down	3.5
Os10g0390500	Alanine aminotransferase.	down	3.5
Os04g0555300	Major facilitator superfamily protein.	down	3.5
Os03g0773600	Kinesin, motor region domain containing protein.	down	3.5
Os07g0681400	Similar to Calcium-binding protein CAST.	down	3.5
Os03g0739700	Uncharacterized protein UPF0114 family protein.	down	3.5
Os07g0524000	Conserved hypothetical protein.	down	3.5
Os02g0828500	Tetratricopeptide-like helical domain containing protein.	down	3.4
Os07g0489800	Ferredoxin domain containing protein.	down	3.4
Os10g0390500	Alanine aminotransferase.	down	3.4
Os01g0207400	Conserved hypothetical protein.	down	3.4
Os06g0216200	Similar to Oxo-phytodienoic acid reductase.	down	3.4
Os03g0212800	Similar to Beta-glucosidase.	down	3.4
Os04g0442300	Similar to ZmRR2 protein (Response regulator 2).	down	3.4
Os04g0325300	Hypothetical protein.	down	3.4
Os04g0583500	Similar to Expansin 4 (Fragment).	down	3.4
Os02g0744000	Conserved hypothetical protein.	down	3.4
Os04g0460600	Similar to NAM / CUC2-like protein.	down	3.4
Os02g0228900	Similar to Auxin-responsive protein IAA18 (Indoleacetic acid-induced protein 18).	down	3.4
Os10g0501500	Protein of unknown function DUF607 family protein.	down	3.4
Os02g0775400	Similar to Kinesin heavy chain-like protein (Fragment).	down	3.4
Os01g0128200	Similar to Nuclease I.	down	3.4
Os07g0679300	Similar to Alpha-galactosidase precursor (EC 3.2.1.22) (Melibiase) (Alpha-D- galactoside galactohydrolase).	down	3.3
Os01g0621300	Conserved hypothetical protein.	down	3.3
Os04g0460600	Similar to NAM / CUC2-like protein.	down	3.3
Os02g0187300	Non-protein coding transcript, uncharacterized transcript.	down	3.3
Os01g0278000	VQ domain containing protein.	down	3.3
Os04g0409900	Similar to Neutral/alkaline invertase 4 (Fragment).	down	3.3
Os01g0721700	Hypothetical protein.	down	3.3
Os09g0465600	Similar to Glucose-6-phosphate isomerase-like protein (Fragment).	down	3.3
Os03g0194300	DOMON related domain containing protein.	down	3.3
Os10g0189100	Similar to Phosphoglucomutase, chloroplast precursor (EC 5.4.2.2) (Glucose phosphomutase) (PGM).	down	3.3
Os04g0613200	Virulence factor, pectin lyase fold family protein.	down	3.3
Os07g0558200	Inositol monophosphatase family protein.	down	3.3
Os07g0686400	Similar to Centromere protein-like protein (Fragment).	down	3.3
Os07g0191200	Plasma membrane H+ ATPase (EC 3.6.3.6).	down	3.3
Os05g0296600	Non-protein coding transcript, unclassifiable transcript.	down	3.3
Os07g0677400	Peroxidase.	down	3.3
Os04g0423400	ABA/WDS induced protein family protein.	down	3.3
Os12g0609500	Glucose/ribitol dehydrogenase family protein.	down	3.3
Os06g0581300	Protein of unknown function DUF1475 family protein.	down	3.2
Os09g0327400	Aldose 1-epimerase family protein.	down	3.2
Os04g0517500	Similar to Phosphoenolpyruvate carboxylase kinase 4.	down	3.2
Os11g0684600	Similar to NBS-LRR type resistance protein (Fragment).	down	3.2
Os03g0284500	HAD-superfamily subfamily IIA hydrolase, CECR5 protein.	down	3.2
Os10g0160600	Conserved hypothetical protein.	down	3.2
Os01g0837200	Conserved hypothetical protein.	down	3.2
Os08g0162300	Conserved hypothetical protein.	down	3.2
Os01g0954400	Similar to Hydroxyproline-rich glycoprotein DZ-HRGP precursor.	down	3.2
Os11g0615000	LNS2, Lipin/Ned1/Smp2 domain containing protein.	down	3.2
Os04g0442300	Similar to ZmRR2 protein (Response regulator 2).	down	3.2
Os05g0186300	Similar to NADP-malic enzyme.	down	3.2
Os04g0423200	Conserved hypothetical protein.	down	3.2
Os06g0593200	UDP-glucuronosyl/UDP-glucosyltransferase family protein.	down	3.2
Os01g0739400	Protein of unknown function UPF0054 family protein.	down	3.2
Os07g0162100	3-oxo-5-alpha-steroid 4-dehydrogenase, C-terminal domain containing protein.	down	3.2
Os05g0186300	Similar to NADP-malic enzyme.	down	3.2
Os02g0775400	Similar to Kinesin heavy chain-like protein (Fragment).	down	3.2
Os03g0587100	Expressed protein.	down	3.1
Os05g0244500	Glycoside hydrolase, family 5 protein.	down	3.1
Os12g0566000	HCO3- transporter, eukaryote family protein.	down	3.1
Os07g0191200	Plasma membrane H+ ATPase (EC 3.6.3.6).	down	3.1
Os04g0584100	Conserved hypothetical protein.	down	3.1
Os12g0586100	Serine/threonine-protein kinase SAPK9 (EC 2.7.1.37) (Osmotic stress/abscisic acid-activated protein kinase 9).	down	3.1
Os02g0176100	Wilm's tumour protein family protein.	down	3.1
Os01g0249900	Protein of unknown function DUF573 family protein.	down	3.1
Os02g0661100	Similar to Trehalose-6-phosphate phosphatase.	down	3.1
Os03g0232900	Hly-III related proteins family protein.	down	3.1
Os01g0186000	Similar to WRKY transcription factor 10.	down	3.1
Os06g0247000	Similar to Avr9/Cf-9 rapidly elicited protein 231.	down	3.1
Os03g0284500	HAD-superfamily subfamily IIA hydrolase, CECR5 protein.	down	3.1
Os04g0584100	Conserved hypothetical protein.	down	3.1
Os04g0496800	Calcium-binding EF-hand domain containing protein.	down	3.1
Os06g0216300	Oxo-phytodienoic acid reductase (12-oxophytodienoic acid reductase).	down	3.1
Os05g0186300	Similar to NADP-malic enzyme.	down	3.1
Os03g0807000	Conserved hypothetical protein.	down	3.1
Os03g0791700	Protein kinase domain containing protein.	down	3
Os03g0248600	Similar to Enolase 2 (EC 4.2.1.11) (2-phosphoglycerate dehydratase 2) (2-phospho- D-glycerate hydro-lyase 2).	down	3
Os06g0216300	Oxo-phytodienoic acid reductase (12-oxophytodienoic acid reductase).	down	3
Os01g0228400	Protein prenyltransferase domain containing protein.	down	3
Os04g0423400	ABA/WDS induced protein family protein.	down	3
Os03g0133400	Peptidoglycan-binding LysM domain containing protein.	down	3
Os08g0288500	D111/G-patch domain containing protein.	down	3
Os01g0814400	Conserved hypothetical protein.	down	3
Os02g0556900	DDT domain containing protein.	down	3
* Same locus IDs represent multiple probes for the same gene
** Based on rice genome annotation in RAP-DB
FC, fold change
