# Supplementary material for: Field transcriptome revealed critical developmental and physiological transitions involved in the expression of growth potential in japonica rice
Source: BMC Plant Biol. 2011 Jan 12;11:10. doi: 10.1186/1471-2229-11-10 (PMC3031230; doi:10.1186/1471-2229-11-10)
Supplement: Additional file 14 — Occurrence of PHR1 binding motif (GNATATNC) among differentially expressed genes from 41 DAT to 48 DAT. [file 1471-2229-11-10-S14.XLS]

## Sheet: Sheet1
Additional file 14. Occurrence of PHR1 binding motif (GNATATNC) among genes differentially expressed from 41 DAT to 48 DAT
	Number of loci	Loci with motif	Motifs	% Loci with motif
Upregulated genes	295	64	70	21.7
Downregulated genes	273	81	110	29.7*
All genes	26535	5512	6443	20.8
* PHR1 binding motif in downregulated genes is significantly over-represented based on chi-square test (p=0.00030860)
