# Supplementary material for: Field transcriptome revealed critical developmental and physiological transitions involved in the expression of growth potential in japonica rice
Source: BMC Plant Biol. 2011 Jan 12;11:10. doi: 10.1186/1471-2229-11-10 (PMC3031230; doi:10.1186/1471-2229-11-10)
Supplement: Additional file 17 — Description of samples from fertile and sterile plants. [file 1471-2229-11-10-S17.XLS]

## Sheet: Sheet1
Additional file 17. Description of samples from fertile and sterile plants
Sample ID	Sample detail	Replicate	Genotype
F_0WAH	Flag leaf of fertile plant at heading	1	PAIR1 (+/+) or (+/-)
		2	PAIR2 (+/+) or (+/-)
		3	MEL1-1 (+/+) or (+/-)
F_1WAH	Flag leaf of fertile plant at 1 week after heading	1	PAIR1 (+/+) or (+/-)
		2	PAIR2 (+/+) or (+/-)
		3	MEL1-1 (+/+) or (+/-)
F_2WAH	Flag leaf of fertile plant at 2 weeks after heading	1	PAIR1 (+/+) or (+/-)
		2	PAIR2 (+/+) or (+/-)
		3	MEL1-1 (+/+) or (+/-)
F_3WAH	Flag leaf of fertile plant at 3 weeks after heading	1	PAIR1 (+/+) or (+/-)
		2	PAIR2 (+/+) or (+/-)
		3	MEL1-1 (+/+) or (+/-)
S_0WAH	Flag leaf of sterile plant at heading	1	PAIR1 (-/-)
		2	PAIR2 (-/-)
		3	MEL1-1 (-/-)
S_1WAH	Flag leaf of sterile plant at 1 week after heading	1	PAIR1 (-/-)
		2	PAIR2 (-/-)
		3	MEL1-1 (-/-)
S_2WAH	Flag leaf of sterile plant at 2 weeks after heading	1	PAIR1 (-/-)
		2	PAIR2 (-/-)
		3	MEL1-1 (-/-)
S_3WAH	Flag leaf of sterile plant at 3 weeks after heading	1	PAIR1 (-/-)
		2	PAIR2 (-/-)
		3	MEL1-1 (-/-)
